# Supplementary material for: Advances in understanding the genetic architecture of antibody response to paratuberculosis in sheep by heritability estimate and LDLA mapping analyses and investigation of candidate regions using sequence-based data
Source: Genet Sel Evol. 2024 Jan 10;56:5. doi: 10.1186/s12711-023-00873-4 (PMC10777618; doi:10.1186/s12711-023-00873-4)
Supplement: Supplementary file 2 — Additional file 2: Table S1. LDLA mapping results for all the 43,390 50 K SNP positions tested for CAR. The table reports the results of the genome scan carried out on the 43,390 positions of the 50 K by LDLA mapping, significances are reported as − log10 of both nominal P-values of F-tests and false discovery rate. OAR: Ovis aries chromosomes; SNP name and position (bp) name and position in base pair of the 50 K SNP (from the Ovine Genome Assembly v4.0); − log10(P-value): negative logarithm of the P-value corresponding to F-test; -log10(FDR): negative logarithm of the false discovery rate. Table S2. LDLA mapping results for all the 43,390 50 K SNP positions tested for SP. The table reports the results of the genome scan carried out on the 43,390 positions of the 50 K by LDLA mapping, significances are reported as -log10 of both nominal P-values of F-tests and false discovery rate. OAR: Ovis aries chromosomes; SNP name and position (bp) name and position in base pair of the 50 K SNP (from the Ovine Genome Assembly v4.0); − log10(P-value): negative logarithm of the P-value corresponding to F-test; − log10(FDR): negative logarithm of the false discovery rate [file 12711_2023_873_MOESM2_ESM.xlsx]

## Sheet: Tab S1
Table S1 LDLA mapping results for all the 43,390 50K SNP positions tested for CAR
OAR	SNP name	Position (bp)	-log10(p-value)	-log10(FDR)
20	rs413015672	24860179	21.396	16.7586
20	rs419287784	24791184	21.2326	16.8962
20	rs416091045	24894821	21.1455	16.9852
20	rs408077455	24768145	20.9301	16.8948
20	rs401796305	24803979	20.646	16.7076
20	rs425465446	24921142	20.4488	16.5896
20	rs412535299	25039169	20.0138	16.2215
20	rs408744807	24972648	19.3838	15.6495
20	rs400416200	24710110	18.7738	15.0907
20	rs424723267	25133007	18.6547	15.0173
20	rs161323384	24624613	18.4953	14.8993
20	rs406346409	24676534	18.258	14.6998
20	rs401972507	24581193	18.2124	14.689
20	rs55628743	24653807	17.9936	14.5023
20	rs429116493	24467667	17.3344	13.8731
20	rs400165069	24529150	17.1455	13.7122
20	rs399050892	25142963	16.5137	13.1068
20	rs414337968	25173405	16.2112	12.8291
20	rs425400296	25180183	16.0549	12.6963
20	rs404097612	24411776	16.0144	12.678
20	rs430210666	24361047	15.7092	12.394
20	rs428228220	24325158	15.2125	11.9175
20	rs414629716	24297745	15.0318	11.7561
20	rs422880779	25700506	14.8728	11.6156
20	rs425955874	27066456	13.5773	10.3379
20	rs424922359	27010847	13.4555	10.2331
20	rs408967081	26704116	13.1779	9.97187
20	rs412579189	27355659	13.069	9.87877
20	rs404647437	26446337	13.0514	9.87641
20	rs162202037	27292218	12.988	9.82773
20	rs422928005	27213058	12.94	9.79397
20	rs408781233	26822005	12.838	9.70576
20	rs402446828	27370936	12.6354	9.51652
20	rs414439350	26755232	12.388	9.28209
20	rs398658087	26734918	12.3446	9.25128
20	rs428300787	24176040	12.3429	9.26181
20	rs423635792	27468349	12.313	9.24381
20	rs422795890	26313314	12.2779	9.22029
20	rs407065180	27393461	12.0928	9.04647
20	rs425723252	27109602	12.0502	9.01487
20	rs401902962	26590279	11.5681	8.54349
20	rs417024146	24112290	11.5298	8.51566
20	rs427183739	28566365	11.3796	8.37568
20	rs419394318	26559262	11.2495	8.25556
20	rs416559437	26079698	11.0242	8.04002
20	rs162201020	26249793	10.9267	7.95207
20	rs426859659	24046661	10.9128	7.94751
20	rs409353198	24081138	10.8597	7.90355
20	rs425884310	27806379	10.7378	7.79061
20	rs421449434	28498427	10.3341	7.39568
20	rs402230048	27954812	10.3096	7.37978
20	rs417954867	26983500	10.1711	7.24971
20	rs409758064	27717147	10.0218	7.10869
20	rs420258437	27918440	9.9559	7.0509
20	rs421181203	32054935	9.8331	6.93607
20	rs414788000	28418356	9.8066	6.9174
20	rs411208275	27167306	9.7869	6.90539
20	rs401476704	28429172	9.7678	6.89384
20	rs426077919	23967105	9.6769	6.81036
20	rs399223810	31983671	9.6011	6.74186
20	rs401007523	30417449	9.5819	6.72984
20	rs407603569	26549066	9.4558	6.6108
20	rs417159560	31363475	9.4253	6.58725
20	rs409073625	28598592	9.4002	6.56899
20	rs403630544	28269878	9.3918	6.56732
20	rs426935698	25993444	9.2668	6.44895
20	rs429123223	28219194	9.2301	6.41879
20	rs407060040	26164571	9.2107	6.40582
20	rs420332352	28585626	9.1775	6.37896
20	rs412970625	31645671	9.1044	6.31211
20	rs418189058	23883895	9.0637	6.27757
20	rs423272277	23699626	9.0296	6.24954
20	rs416428526	27936473	9.0014	6.22733
20	rs428433908	31417321	8.9982	6.23004
20	rs424258631	23641454	8.9901	6.22777
20	rs406097570	23858272	8.9807	6.22412
20	rs405744328	23487807	8.9627	6.2118
20	rs422561017	30318846	8.8137	6.0684
20	rs405997195	31337054	8.6286	5.88884
20	rs407278747	30292332	8.534	5.7997
20	rs406819122	31443849	8.5326	5.8037
20	rs403102319	23808936	8.5254	5.80182
20	rs416636474	30446011	8.5117	5.79339
20	rs401617245	32166542	8.4998	5.78669
20	rs423269566	31223836	8.498	5.79003
20	rs411812248	32229080	8.4573	5.75441
20	rs401893791	32025269	8.4496	5.75173
20	rs408207013	31685693	8.4182	5.72529
20	rs418603354	31537874	8.4137	5.7257
20	rs411017888	31288158	8.4049	5.72175
20	rs420450599	31273686	8.3236	5.64525
20	rs421969511	32154419	8.2933	5.6197
20	rs400375386	28993848	8.2259	5.55699
20	rs412058527	23561844	8.2112	5.54694
20	rs405102167	30383587	8.2097	5.55003
20	rs400959914	28953897	8.1679	5.51278
20	rs427551141	29961104	8.1396	5.48898
20	rs412398924	23614622	8.1335	5.48734
20	rs161333007	28938824	8.0499	5.40815
20	rs399189470	30066632	7.9041	5.26671
20	rs428173507	26117771	7.8407	5.20763
20	rs430655236	28660965	7.8291	5.20031
20	rs400878716	23497932	7.7807	5.15615
20	rs415803305	31161516	7.7669	5.14654
20	rs426251313	32094223	7.7525	5.1363
20	rs399176371	30821776	7.6745	5.06242
20	rs404636202	31103072	7.6474	5.03939
20	rs400592586	32179179	7.6367	5.03273
20	rs429080171	26215807	7.6229	5.02294
20	rs401979282	31754661	7.5828	4.9868
20	rs419450322	31720033	7.5747	4.98263
20	rs411257161	28870755	7.5725	4.98433
20	rs426138876	30898995	7.5092	4.92489
20	rs427369821	31789702	7.4725	4.89202
20	rs424607185	23773469	7.4416	4.86491
20	rs423111466	32307199	7.4041	4.83117
20	rs405565693	32384949	7.3852	4.816
20	rs409992001	30100244	7.3526	4.78709
20	rs423938588	29058138	7.3329	4.77106
20	rs423123007	30980395	7.3018	4.74359
20	rs405833081	23740518	7.2903	4.7357
20	rs413553624	30750846	7.2165	4.66547
20	rs413542016	29120959	7.1904	4.64292
20	rs399485900	23346706	7.1506	4.60663
20	rs428693392	31067712	7.1495	4.60902
20	rs419667405	30527522	7.0611	4.52408
20	rs425664882	29169977	7.0439	4.51031
20	rs400052457	28757315	7.0439	4.51372
20	rs403679593	29470757	7.0331	4.5063
20	rs414154811	32243737	7.0007	4.47725
20	rs407111465	29363538	6.9373	4.41718
20	rs402325467	29095417	6.9248	4.40798
20	rs422490207	23437730	6.7717	4.25816
20	rs409593140	31810156	6.7636	4.25332
20	rs410115987	31030676	6.7442	4.23714
20	rs426958735	29915062	6.7427	4.23885
20	rs161334479	29411109	6.6664	4.16573
20	rs410700678	23399677	6.6658	4.16829
20	rs414898703	29752275	6.6649	4.17053
20	rs416185388	29950368	6.6169	4.12564
20	rs408129475	30510380	6.6086	4.12043
20	rs398407432	35129050	6.5508	4.0657
20	rs421272145	29333142	6.529	4.04695
20	rs428388917	30248703	6.5119	4.03287
20	rs419450960	23116415	6.4532	3.97718
20	rs430252396	29829114	6.3958	3.92276
20	rs424743329	32524893	6.3943	3.92423
20	rs407396682	34818549	6.3407	3.87357
20	rs421843101	34715909	6.3139	3.8497
20	rs406528427	34669870	6.3012	3.8399
20	rs421052843	23228070	6.2981	3.83969
20	rs428763316	34788187	6.2942	3.83865
20	rs415606417	23249876	6.2819	3.8292
20	rs410079568	23317975	6.1851	3.73523
20	rs424401689	32460560	6.183	3.73594
20	rs419147846	34864331	6.0293	3.58503
20	rs427257968	23148676	5.9507	3.50921
20	rs419972131	35064955	5.8459	3.40717
20	rs418154609	32665100	5.8404	3.40441
20	rs427565974	34654532	5.8339	3.40063
20	rs421795987	33338897	5.7267	3.29614
20	rs412793701	35052143	5.6925	3.26463
20	rs428813578	32776069	5.5515	3.1263
20	rs414687503	23008511	5.5411	3.11855
20	rs428050534	33249348	5.5399	3.11999
20	rs399586014	35551608	5.4624	3.04512
20	rs420925597	33196948	5.445	3.03033
20	rs408462506	23074221	5.44	3.02792
20	rs406417853	33256069	5.3795	2.97
20	rs401623777	35029853	5.3047	2.89776
18	rs417960232	30416561	5.2979	2.89351
18	rs409459780	26004215	5.2286	2.82674
20	rs399379979	20355658	5.0754	2.67606
18	rs402657016	19382508	5.0647	2.66786
18	rs424122039	19330647	5.0218	2.62745
18	rs430824908	20650281	5.0145	2.62262
20	rs423208508	32755954	4.9195	2.53008
20	rs406067304	35661288	4.9193	2.53233
20	rs429947991	23043970	4.9013	2.51676
20	rs414150167	35172824	4.8452	2.46308
18	rs162162428	20782415	4.806	2.42629
15	rs407210471	62062792	4.7881	2.41078
20	rs429869071	32810693	4.739	2.36406
18	rs411349548	20760442	4.7021	2.32953
18	rs401028691	19527928	4.6315	2.26128
20	rs427611217	35505060	4.6283	2.26042
18	rs420502237	20851439	4.6173	2.25175
20	rs400237379	33400890	4.5993	2.23607
20	rs425612133	35759918	4.572	2.21107
20	rs409252678	20185224	4.5373	2.17866
18	rs409273881	20723132	4.5246	2.16824
18	rs415055737	20613211	4.5228	2.16871
20	rs417875685	35789757	4.496	2.14417
20	rs401291319	32532465	4.4855	2.13591
20	rs404229534	34414893	4.4551	2.10774
20	rs429735113	36062720	4.4227	2.07757
20	rs424452013	34255897	4.398	2.05508
20	rs410961106	35270939	4.3959	2.05518
20	rs411977170	22712261	4.3749	2.03636
20	rs409138058	33085069	4.3068	1.97044
18	rs406248012	25955949	4.3025	1.96831
20	rs416471236	35615284	4.2977	1.96566
20	rs405434045	34445462	4.2919	1.96201
18	rs429564295	20548871	4.2878	1.96004
20	rs430550775	33026813	4.2738	1.94816
18	rs415101032	21902723	4.2734	1.94988
18	rs411615039	22177572	4.269	1.94758
18	rs407394338	26022239	4.2686	1.94927
20	rs403750012	34478186	4.2556	1.93836
20	rs430699131	34554557	4.2537	1.93853
15	rs398687115	62227420	4.2521	1.93899
18	rs405356289	30022286	4.236	1.92495
20	rs425197781	35208484	4.2237	1.91469
15	rs401086187	62428941	4.2218	1.91482
18	rs416930286	22192164	4.2158	1.91085
18	rs415306233	26078180	4.2062	1.90326
20	rs408295052	32973812	4.1882	1.88727
15	rs406761871	62390041	4.1878	1.88887
21	rs400815184	47230781	4.1859	1.88895
15	rs422539193	62167825	4.1531	1.85813
18	rs424054917	20053633	4.1409	1.8479
18	rs420474291	11444004	4.1314	1.84036
22	rs409505382	11136967	4.1237	1.83462
20	rs414102960	34323524	4.1034	1.81626
20	rs425327007	34353553	4.087	1.80179
25	rs409758236	18509266	4.0751	1.79182
18	rs402386575	30104124	4.0722	1.79084
18	rs403914023	21771855	4.0716	1.79215
3	rs407610745	16854079	4.0715	1.79395
20	rs420941360	22519028	4.0699	1.79424
20	rs408403121	35864516	4.0695	1.79572
18	rs399610032	30371587	4.0649	1.793
20	rs404864466	22695906	4.0621	1.79207
19	rs408645812	5967425	4.0548	1.78663
18	rs404730283	13521373	4.0466	1.78028
18	rs399857414	39384901	4.0447	1.78022
20	rs414401198	35141124	4.0388	1.77616
25	rs408384924	18421634	4.0181	1.75729
20	rs404365787	37607113	4.0154	1.75641
5	rs430178798	98750630	4.0119	1.75472
20	rs400680192	36475459	4.009	1.75363
18	rs430102953	26742806	4.0053	1.75173
4	rs414591018	10426812	4.0013	1.74952
18	rs429720539	31699979	3.9758	1.7258
15	rs404593195	74178002	3.9676	1.71938
22	rs426988316	11088734	3.9578	1.71135
20	rs410380442	32573533	3.9388	1.69411
18	rs417340648	12387289	3.9371	1.69416
18	rs403186214	12009425	3.924	1.68281
10	rs418237318	10248353	3.9223	1.68285
18	rs424082030	11972176	3.9009	1.66318
20	rs400601410	36026848	3.8994	1.66341
26	rs425102567	28591033	3.8905	1.65623
18	rs417731586	29707645	3.8741	1.64154
18	rs400887196	18648377	3.8735	1.64265
25	rs418880306	22383252	3.8723	1.64315
18	rs407936996	20453520	3.8708	1.64334
20	rs415393896	33012448	3.8646	1.63883
18	rs418503173	12035893	3.8533	1.62921
20	rs411010780	36356083	3.8502	1.62778
20	rs405268745	35390674	3.8486	1.62785
20	rs405316188	36242699	3.8419	1.62281
18	rs409472529	11398755	3.8397	1.62227
21	rs407922377	47316667	3.8377	1.62191
20	rs420163764	22409745	3.8353	1.62116
15	rs414869936	22857172	3.8332	1.62069
3	rs402020754	161980861	3.8318	1.62092
5	rs418330623	98732922	3.8172	1.60795
20	rs411882752	34060921	3.8123	1.60466
20	rs426827100	35345254	3.8071	1.60107
20	rs415765345	34148928	3.8061	1.60168
20	rs416443109	35453518	3.784	1.58118
18	rs401333214	20225932	3.7749	1.57367
20	rs411630038	36447446	3.7728	1.57316
18	rs424815876	18555034	3.768	1.56994
20	rs417465531	22920692	3.7651	1.56862
1	rs400041135	198717227	3.7626	1.56769
18	rs416293604	29701657	3.7626	1.56926
18	rs414019318	31680397	3.7116	1.51981
18	rs403958967	22867015	3.7043	1.51407
18	rs416843900	26614952	3.7015	1.51282
18	rs417015325	20280482	3.7004	1.51326
20	rs411123053	22648501	3.6962	1.5106
20	rs405119219	34580704	3.6949	1.51083
11	rs411645279	28230855	3.6945	1.51196
18	rs409536842	12558994	3.6941	1.51308
18	rs423781650	21828842	3.6866	1.50709
9	rs425875408	76263351	3.6837	1.5057
15	rs404651957	64174483	3.6807	1.50421
15	rs402762245	62505020	3.6699	1.49491
18	rs402138955	18631326	3.6678	1.4943
18	rs405677012	19835614	3.6638	1.49179
18	rs411471154	13615827	3.6628	1.49228
18	rs402411363	12155914	3.657	1.48796
25	rs429827041	22347925	3.653	1.48543
18	rs418229509	29995850	3.6493	1.4832
18	rs398756423	13275344	3.6492	1.48457
25	rs419895271	18447685	3.636	1.47283
20	rs406530451	20478310	3.6325	1.47078
4	rs415220641	10793943	3.6313	1.47103
20	rs413798166	22500714	3.6276	1.46878
5	rs408697854	98782836	3.6152	1.45782
20	rs401543862	34179667	3.6121	1.45615
1	rs421934602	196384389	3.611	1.45648
15	rs416732004	62586843	3.6074	1.45431
11	rs407866307	27427242	3.6064	1.45473
20	rs408811276	36098292	3.6027	1.45245
18	rs424182721	20022884	3.6016	1.45276
18	rs417487949	26133754	3.5978	1.45037
20	rs411480836	20516642	3.5913	1.44527
3	rs421232096	17528350	3.5896	1.44497
15	rs398287855	62620676	3.5828	1.43956
11	rs423408639	27320610	3.5754	1.43355
25	rs407624738	8714991	3.5743	1.43384
25	rs411216902	22268662	3.572	1.43292
20	rs407439717	35917532	3.5696	1.4319
18	rs427540470	22428967	3.5677	1.43137
15	rs398930348	22674304	3.5503	1.41534
18	rs404159484	13915292	3.5496	1.416
15	rs402674570	22781218	3.5479	1.41566
20	rs398454547	36174833	3.5473	1.41642
20	rs410479000	20932737	3.5461	1.41657
20	rs420475164	20293549	3.5379	1.40971
5	rs420080772	98828991	3.5238	1.39696
15	rs403033112	62564215	3.5231	1.39759
18	rs423030757	25931359	3.523	1.39883
20	rs399838051	36327609	3.5215	1.39866
22	rs418543991	10891687	3.5207	1.39918
3	rs427193781	161195850	3.5193	1.39911
20	rs421473560	36294539	3.5182	1.39932
18	rs419403787	30457773	3.5181	1.40054
18	rs402920323	20117926	3.5138	1.39755
18	rs412697637	29624168	3.5019	1.38695
20	rs399240738	21802223	3.5016	1.38796
15	rs406700533	22845648	3.4967	1.38436
20	rs418937974	35967734	3.4911	1.38005
3	rs415888887	17126519	3.4861	1.37634
18	rs425166096	13720059	3.485	1.37653
18	rs419435045	35126260	3.4829	1.37571
25	rs427302055	18535167	3.4714	1.36549
15	rs426074207	62292399	3.4588	1.35416
21	rs409946474	47415008	3.4571	1.35374
18	rs412555498	29174368	3.4536	1.3515
15	rs424546839	22661030	3.4513	1.35047
3	rs426226948	161917601	3.4474	1.34783
25	rs429992110	18342676	3.4443	1.34599
1	rs426626566	199051831	3.4417	1.34464
20	rs414638556	36829679	3.4387	1.34289
25	rs428292596	8993946	3.4375	1.34294
18	rs429937543	13477266	3.4274	1.33408
20	rs425377854	20960750	3.4248	1.33272
20	rs421846900	20486158	3.4211	1.33025
18	rs420263946	21675722	3.4169	1.32729
22	rs415262634	10926908	3.4114	1.32301
18	rs419880100	11291411	3.4102	1.32304
20	rs418853295	19538488	3.3997	1.31376
18	rs423599441	21879684	3.3966	1.31188
18	rs415281458	12459445	3.3925	1.30899
18	rs406804457	13551573	3.3807	1.2984
11	rs430497630	27512102	3.3789	1.29781
20	rs398566411	22480205	3.3775	1.29762
18	rs418674033	12929407	3.3724	1.29372
7	rs402676303	86094383	3.3712	1.29372
20	rs423668608	22796243	3.3654	1.28911
20	rs428498394	20804194	3.3641	1.289
22	rs404920157	12231850	3.3621	1.28819
4	rs423908600	10392298	3.3618	1.28908
21	rs413320364	45172965	3.3613	1.28976
15	rs400034826	74126934	3.3609	1.29054
1	rs403452641	199111439	3.3582	1.28901
22	rs405547415	11995279	3.3567	1.28868
22	rs399907821	33753218	3.3534	1.28655
10	rs405092007	10347148	3.3486	1.28292
7	rs411349244	86125236	3.3464	1.28188
18	rs414983155	15624049	3.3456	1.28224
1	rs420832235	182275203	3.3444	1.2822
4	rs423440234	4239113	3.343	1.28195
1	rs405685365	35171902	3.3407	1.2808
18	rs423189383	19823112	3.3397	1.28095
18	rs425769913	12131249	3.3378	1.28019
18	rs399333720	22129236	3.3316	1.27514
20	rs415538897	37657130	3.3286	1.27327
15	rs160728587	54601932	3.3225	1.26831
2	rs401580318	179877145	3.32	1.26694
4	rs429970693	100338684	3.318	1.26607
9	rs414664199	76242931	3.3083	1.2575
3	rs421260798	7324890	3.3056	1.25592
20	rs425918321	37570240	3.3022	1.25364
1	rs400498440	39364845	3.3004	1.25296
25	rs427299224	22105299	3.298	1.25167
3	rs428982047	98860753	3.2961	1.25089
13	rs421743434	82928768	3.2958	1.2517
20	rs402836490	32560843	3.295	1.252
18	rs420173558	30551429	3.295	1.25311
22	rs426006795	9055837	3.286	1.24521
18	rs412485233	23343450	3.2746	1.23491
15	rs429091285	22894368	3.2745	1.2359
4	rs408738310	11293481	3.2716	1.23409
18	rs429439571	20357683	3.2655	1.22908
18	rs416335193	25814188	3.2641	1.22877
4	rs408491211	100347972	3.2631	1.22885
4	rs403074507	10767915	3.2618	1.22864
15	rs426078424	64145505	3.2505	1.21842
10	rs424210934	10310665	3.2497	1.21869
1	rs403719641	181141623	3.247	1.21707
11	rs401234627	28406241	3.2426	1.21374
25	rs429025759	21930239	3.2408	1.213
3	rs415246403	17148104	3.2378	1.21107
10	rs410515029	10207134	3.2373	1.21163
1	rs423182715	35064039	3.232	1.20739
18	rs412346691	25831776	3.2306	1.20705
3	rs406934934	201672232	3.2202	1.19771
18	rs405970091	11789755	3.2192	1.19776
13	rs416027086	82909829	3.2188	1.19841
4	rs416238332	94202241	3.2149	1.19556
7	rs424780010	86037926	3.2132	1.1949
20	rs416952920	37751634	3.2085	1.19125
25	rs411101619	18557675	3.2057	1.18949
3	rs428824859	16928475	3.1892	1.17402
26	rs418035748	28558645	3.1857	1.17156
18	rs415692334	13873940	3.183	1.16989
3	rs423302377	161732713	3.1827	1.17062
18	rs423498742	39633967	3.1772	1.16615
22	rs408119175	10915536	3.1744	1.16438
18	rs420515032	25701680	3.172	1.163
20	rs403445411	36802020	3.1714	1.16342
18	rs410282922	6398329	3.1711	1.16414
3	rs427865476	146987260	3.1708	1.16485
11	rs412849531	28435502	3.1697	1.16477
18	rs420222467	31615288	3.1687	1.16478
18	rs420626959	41778099	3.1673	1.16439
18	rs408401662	39167268	3.1599	1.15799
13	rs405620008	81824655	3.1597	1.1588
4	rs426793514	10614592	3.159	1.1591
9	rs413959517	75989114	3.1574	1.1585
18	rs429646336	11168230	3.1551	1.1572
25	rs410036339	22301144	3.1548	1.15789
18	rs401123835	35004474	3.1491	1.15318
15	rs414714025	62094668	3.1491	1.15417
1	rs418216531	156483384	3.149	1.15506
15	rs411208945	74220070	3.1483	1.15535
18	rs422213460	12763249	3.1477	1.15573
20	rs411012455	18714861	3.147	1.15601
20	rs412729519	34197240	3.145	1.15499
22	rs427327212	10858659	3.1441	1.15507
15	rs412259020	62476436	3.1409	1.15285
18	rs414019440	13389772	3.1404	1.15332
18	rs414463383	12816720	3.1376	1.15149
6	rs419191420	27015071	3.1368	1.15166
18	rs400193746	14794198	3.1346	1.15042
20	rs421954067	21425054	3.1312	1.14799
3	rs407574547	147171795	3.1275	1.14525
3	rs417629505	147078878	3.1249	1.14361
22	rs429369603	12341020	3.1239	1.14357
25	rs410085711	8948863	3.1225	1.14312
2	rs399559349	20793664	3.1208	1.14238
18	rs412041913	25768402	3.1199	1.14243
18	rs420151328	23204382	3.1197	1.14318
4	rs415680851	100380841	3.1166	1.14102
25	rs406881683	9052042	3.1156	1.14097
18	rs402452934	22579468	3.1137	1.14001
15	rs410434824	64068132	3.1133	1.14055
18	rs415602158	26475391	3.1102	1.13839
22	rs402767515	11697681	3.1071	1.13623
18	rs420972611	39335212	3.1065	1.13656
5	rs409585829	98654915	3.1051	1.1361
18	rs413204388	13814425	3.1051	1.13703
18	rs429269441	20173308	3.1042	1.13706
1	rs406747383	196311174	3.104	1.13778
23	rs423850944	52614528	3.1032	1.13791
18	rs399604939	11480063	3.0969	1.13253
11	rs400312349	28169483	3.0945	1.13105
21	rs421518323	47019334	3.0934	1.13087
18	rs422461224	26497300	3.0832	1.12159
11	rs429585892	28250904	3.0827	1.122
18	rs418005430	41519705	3.0789	1.11912
18	rs425224387	41743775	3.0784	1.11953
25	rs405315092	20680064	3.0774	1.11944
20	rs161322236	20050299	3.076	1.11895
25	rs416517879	8655140	3.0711	1.11495
18	rs407706984	31424168	3.0697	1.11446
25	rs420980411	18617440	3.0617	1.10736
25	rs421100802	8980810	3.0572	1.10376
7	rs410732547	98504080	3.0567	1.10416
3	rs428421565	112164752	3.0554	1.10375
20	rs422475715	20087494	3.0517	1.10095
15	rs421738429	62651198	3.0503	1.10044
3	rs402098723	17169067	3.0502	1.10123
22	rs429734448	10909346	3.0429	1.09482
7	rs429239257	96036716	3.0427	1.09551
1	rs411149968	35114014	3.0409	1.09459
11	rs398583599	28478905	3.0399	1.09448
18	rs161172889	19769267	3.0396	1.09506
3	rs409830209	104984949	3.0388	1.09514
21	rs425593988	45324060	3.0382	1.09542
25	rs412009128	18901548	3.0365	1.09459
11	rs161050440	28470933	3.036	1.09497
20	rs402492304	20843191	3.032	1.09184
3	rs415886638	161122642	3.0311	1.09181
18	rs416865599	19881168	3.0306	1.09218
20	rs412404310	36508010	3.0293	1.09175
18	rs427713228	12702655	3.0239	1.08721
18	rs421213477	23916923	3.0215	1.08568
15	rs411583985	23883385	3.0183	1.08334
13	rs399916412	40777980	3.0183	1.0842
4	rs400802261	94125910	3.0159	1.08266
18	rs429818091	12320846	3.0148	1.08242
1	rs426808388	199093168	3.0142	1.08267
3	rs416991365	146956624	3.0136	1.08293
20	rs430491811	38788769	3.0118	1.08198
4	rs412518791	11026540	3.0071	1.07813
20	rs402906363	19659144	3.0065	1.07838
5	rs424951633	21264417	3.004	1.07673
1	rs419279054	199127822	3.0029	1.07647
20	rs402996785	22932655	3.002	1.07642
18	rs430627311	44112770	3.0009	1.07616
15	rs428246574	22740528	2.9985	1.0746
1	rs412061419	196485378	2.9977	1.07464
12	rs429759972	30474756	2.9975	1.07528
15	rs422563449	54240523	2.9952	1.07381
3	rs424604418	16895456	2.9945	1.07395
18	rs427491092	15680298	2.9945	1.07478
2	rs416810725	120727794	2.9922	1.07331
18	rs406694084	29830924	2.9907	1.07264
13	rs428505595	64272194	2.9895	1.07227
11	rs420701457	27642440	2.9885	1.0721
18	rs419385948	29151090	2.9883	1.07272
18	rs424389652	13212178	2.9865	1.07174
18	rs425575938	21734856	2.9831	1.06917
9	rs403344610	76202961	2.9818	1.06869
2	rs407001716	120781907	2.9785	1.0662
5	rs402924823	98577990	2.977	1.06552
18	rs419302568	41492409	2.9737	1.06304
21	rs403454400	45254685	2.9703	1.06045
20	rs418306980	20877851	2.9674	1.05836
15	rs410285992	74090308	2.9663	1.05808
18	rs424829403	25846330	2.9655	1.05808
18	rs399024730	19008521	2.9646	1.05799
11	rs429829201	27835580	2.9508	1.045
20	rs400995853	41805541	2.9493	1.0443
18	rs418131020	31288327	2.9481	1.04391
5	rs403377331	69957915	2.9469	1.04351
15	rs401318480	74273852	2.9439	1.04131
18	rs407436843	23771082	2.9405	1.03871
20	rs415449558	19969218	2.9402	1.03921
9	rs403891472	76238240	2.9391	1.0389
18	rs407626606	16082929	2.9386	1.0392
18	rs405244283	22088484	2.9383	1.03969
15	rs409572364	29746859	2.938	1.04018
18	rs424940892	13358219	2.9374	1.04037
15	rs414448718	23774292	2.9357	1.03946
4	rs399310772	11317934	2.9355	1.04005
3	rs415362002	16777211	2.9318	1.03714
18	rs55631603	14091959	2.931	1.03712
21	rs424471179	45217976	2.9276	1.0345
18	rs426538541	39499404	2.9276	1.03529
18	rs410644462	23536557	2.9267	1.03517
15	rs421517926	74106559	2.923	1.03224
22	rs427581258	12110759	2.922	1.03202
18	rs418409584	26421226	2.9209	1.0317
15	rs403295308	29753290	2.9154	1.02697
20	rs429476857	19834355	2.9138	1.02615
7	rs426606157	85518812	2.9135	1.02662
5	rs419150055	21359859	2.9135	1.02739
20	rs417206520	18463698	2.9125	1.02716
20	rs408902294	38803756	2.911	1.02643
18	rs419073593	21430876	2.9109	1.02709
22	rs422965447	11597568	2.9102	1.02716
4	rs415900774	3864040	2.908	1.02572
18	rs411296048	18250565	2.9076	1.02609
20	rs414679575	37467882	2.902	1.02125
22	rs404142812	11797647	2.8996	1.01961
18	rs411673415	42037515	2.8995	1.02026
18	rs413262587	39761437	2.8994	1.02092
4	rs427038121	97600641	2.8981	1.02038
3	rs421309751	17495832	2.8926	1.01563
18	rs412975244	41699506	2.8925	1.01629
18	rs401677672	29771561	2.8923	1.01684
9	rs416260918	76386446	2.888	1.01329
18	rs419138467	30304217	2.8874	1.01344
13	rs422535188	37642453	2.8873	1.01409
3	rs404785774	100689226	2.8861	1.01363
13	rs410588201	82922023	2.8859	1.01418
4	rs416962313	4073881	2.8851	1.01412
22	rs410731105	11312531	2.8834	1.01317
3	rs423667203	7147363	2.882	1.01251
26	rs414735594	28689207	2.8789	1.01015
10	rs421689097	10279758	2.878	1.00999
15	rs409268271	55000989	2.8775	1.01023
18	rs422869428	42184338	2.8773	1.01076
3	rs161819973	162036084	2.8769	1.0111
4	rs405219159	12838797	2.8761	1.01103
10	rs410036885	11002870	2.8756	1.01127
18	rs411779192	13423894	2.8743	1.0107
18	rs423822553	22285987	2.8654	1.00253
12	rs418402630	30312946	2.8634	1.00126
3	rs428866264	147092263	2.8615	1.00008
18	rs429886597	39130218	2.8553	0.994612
15	rs413548147	64207822	2.8548	0.994837
15	rs429964559	29693441	2.8545	0.995262
7	rs417744014	95976017	2.8538	0.995285
3	rs412579112	16817768	2.8538	0.996007
11	rs398795750	27875230	2.853	0.995928
18	rs430168088	15651640	2.8475	0.991147
1	rs416332547	185161187	2.8462	0.990566
18	rs161173292	19790990	2.8454	0.990483
21	rs417439088	42931419	2.8447	0.990499
3	rs418150701	162369413	2.8431	0.989614
1	rs423437595	39419693	2.8384	0.985628
3	rs428976673	133276938	2.8353	0.98324
17	rs429758550	65820673	2.8348	0.983452
9	rs413450290	76364336	2.8346	0.983962
21	rs414410434	47000972	2.833	0.983071
18	rs421784491	13142018	2.8316	0.982379
4	rs413150274	10677006	2.8295	0.980985
12	rs428883436	39275304	2.8285	0.980691
10	rs409526730	10507197	2.8255	0.978396
9	rs413702015	16221082	2.8248	0.978399
13	rs413696487	39426413	2.824	0.978301
4	rs409903733	3974977	2.8233	0.978302
13	rs409230740	82745718	2.8208	0.976502
3	rs405284181	104399487	2.82	0.976401
15	rs408010257	23045368	2.8198	0.976898
3	rs424072627	149029820	2.8174	0.975195
12	rs418181796	36202712	2.8163	0.97479
7	rs406517920	98546360	2.8139	0.973085
18	rs416110097	6525028	2.8134	0.973278
23	rs416619891	13023121	2.813	0.97357
15	rs422050892	54389290	2.8081	0.969361
4	rs422663405	10635729	2.8078	0.969751
4	rs426620045	11227753	2.8075	0.97014
4	rs421877183	11433034	2.8059	0.969227
25	rs417775212	21904797	2.8059	0.969914
20	rs411884318	19468645	2.8047	0.9694
3	rs426931099	16469908	2.8038	0.969184
20	rs408292373	18609481	2.8009	0.966967
10	rs399892097	10537627	2.8001	0.96685
9	rs430294677	76010814	2.7998	0.967231
23	rs403294084	22323414	2.799	0.967111
19	rs416157491	5933898	2.7983	0.96709
20	rs407821201	19905236	2.794	0.963468
22	rs410741272	8949333	2.7929	0.963045
3	rs402462117	46184380	2.7912	0.962021
1	rs412074099	39396310	2.7905	0.961996
18	rs399037109	41790524	2.7895	0.96167
3	rs421534587	16786083	2.7888	0.961643
3	rs409414321	17010806	2.7859	0.959415
18	rs416631724	12625785	2.7857	0.959885
13	rs411407014	17881393	2.7855	0.960355
2	rs402202343	115788700	2.7811	0.956624
15	rs414189127	32788672	2.7802	0.956391
18	rs399355540	29503162	2.78	0.956858
9	rs400815950	75949660	2.7767	0.954224
22	rs425042203	7422760	2.7746	0.952788
18	rs427091012	12495731	2.7745	0.953352
7	rs402611645	85794642	2.7736	0.953114
19	rs161228335	7763574	2.7693	0.949476
18	rs416552292	22346018	2.7686	0.949436
15	rs405230493	32736549	2.7672	0.948696
18	rs416557626	29399797	2.7656	0.947754
20	rs412776542	20728925	2.7653	0.948112
18	rs403954250	13118794	2.7648	0.948268
3	rs416376551	201364382	2.7639	0.948024
2	rs416694398	201482031	2.7627	0.947478
15	rs416585684	22738397	2.7623	0.947732
1	rs419226735	230189137	2.7619	0.947985
25	rs411443252	8837789	2.7605	0.947236
3	rs425675799	162400700	2.7604	0.947787
10	rs413206778	11330711	2.7567	0.944736
25	rs399984788	22201151	2.7545	0.943185
3	rs424084287	94111109	2.7541	0.943433
18	rs398904908	20890495	2.7538	0.94378
25	rs421411165	17957391	2.7534	0.944025
1	rs409294023	191224423	2.7524	0.94367
20	rs429835532	36880554	2.7516	0.943514
22	rs400531000	11536074	2.7505	0.943057
3	rs402372969	125045137	2.7504	0.943599
20	rs398175088	19944060	2.75	0.94384
22	rs430502340	11918208	2.7497	0.94418
3	rs413978400	92720602	2.7496	0.944719
5	rs430545505	21500942	2.7493	0.945057
3	rs415255063	200181715	2.7493	0.945695
18	rs404114300	12340098	2.7488	0.945831
5	rs403363867	21305477	2.7478	0.945466
7	rs414819113	85031108	2.7459	0.944201
25	rs420258800	22062087	2.7457	0.944634
18	rs401821348	41551135	2.7457	0.945267
15	rs429588390	54858538	2.7454	0.945599
13	rs420864424	82784379	2.7445	0.94533
4	rs401964546	10271808	2.7444	0.945859
11	rs411532180	26472401	2.743	0.945088
18	rs419963218	15806112	2.7417	0.944416
4	rs399691511	93884285	2.7414	0.944744
7	rs409479821	98445282	2.7399	0.94387
15	rs160728417	54557284	2.7361	0.940695
2	rs422847989	110228119	2.7336	0.93882
18	rs412820484	21352771	2.7309	0.936743
3	rs403911326	104291439	2.7305	0.936966
18	rs400811025	39551707	2.7296	0.936688
11	rs407460929	27245550	2.7283	0.936008
1	rs406395194	157114945	2.728	0.936328
20	rs402024479	18733641	2.7273	0.936247
18	rs418687079	23698608	2.7273	0.936866
25	rs412568997	22492364	2.727	0.937183
19	rs403817940	5495249	2.7256	0.936399
22	rs403631988	8892610	2.7252	0.936615
4	rs414129575	3942595	2.7242	0.93623
18	rs423373441	15447940	2.7223	0.934944
18	rs404603859	18192637	2.7209	0.934157
12	rs419801068	39532261	2.7206	0.934469
2	rs424293792	123443295	2.7193	0.93378
20	rs418261082	19739300	2.7188	0.93389
22	rs416752249	12037858	2.7178	0.9335
25	rs424823294	42882506	2.7165	0.932809
20	rs404712091	20009723	2.7153	0.932216
19	rs419335430	5528471	2.7137	0.931223
13	rs400754336	39522632	2.7129	0.93103
18	rs423411391	11760734	2.7125	0.931235
3	rs406562810	102687583	2.7124	0.931739
18	rs429497642	25730034	2.7092	0.929143
18	rs399522556	6480757	2.7087	0.929246
4	rs398292590	11044026	2.7076	0.928748
18	rs413343532	26144634	2.707	0.928749
13	rs403348515	79562866	2.707	0.929349
11	rs411652327	27954242	2.7052	0.928148
20	rs423186458	20545851	2.7046	0.928147
23	rs414760158	13129218	2.704	0.928145
1	rs413513698	182192141	2.7037	0.928442
18	rs408099320	21613246	2.7037	0.929038
25	rs403533334	21980219	2.7003	0.926233
3	rs55628096	201735941	2.697	0.923528
3	rs399736756	125625717	2.6962	0.923321
3	rs420536514	101224519	2.6946	0.922314
2	rs401362930	110260389	2.6945	0.922806
2	rs411636101	110066813	2.6944	0.923298
20	rs429871197	18588714	2.6943	0.923788
13	rs430643196	38039817	2.693	0.923078
22	rs429313557	12220968	2.6921	0.922767
3	rs430293213	98422118	2.6917	0.922955
21	rs412097346	45057103	2.6912	0.923042
15	rs425479878	22538600	2.689	0.921429
1	rs421658805	229213197	2.6871	0.920114
18	rs424814474	29960761	2.6869	0.920499
18	rs417851450	13334878	2.6868	0.920983
18	rs405659900	33257766	2.6849	0.919667
9	rs415340400	73275504	2.6828	0.918149
20	rs420019234	36150175	2.6828	0.918731
2	rs400153121	230153804	2.6824	0.918912
18	rs420873019	22040393	2.6823	0.919392
9	rs415972768	72828097	2.6806	0.918272
9	rs414000671	76357446	2.6804	0.91865
18	rs408545000	11228767	2.6773	0.916128
22	rs407940205	20859268	2.6771	0.916505
9	rs425316366	73507130	2.6753	0.915282
18	rs398315103	35132849	2.6736	0.914157
3	rs423582115	201394902	2.6732	0.914332
1	rs398873372	198577565	2.6721	0.913806
15	rs405682401	54405093	2.6714	0.91368
1	rs417772440	157147812	2.6712	0.914052
1	rs421413825	187490509	2.6709	0.914324
2	rs400660925	120791320	2.67	0.913995
20	rs419535859	18654900	2.6686	0.913165
19	rs401196359	7527661	2.668	0.913135
10	rs427637130	10457032	2.6676	0.913304
2	rs405864010	20716068	2.6675	0.913772
13	rs399403507	82853583	2.6641	0.910939
20	rs425061297	36727278	2.6619	0.909306
20	rs411720055	37148776	2.6605	0.908472
9	rs422700795	16367767	2.6602	0.908737
6	rs420676608	27131227	2.6593	0.908401
9	rs404443779	76381252	2.6588	0.908465
4	rs425762724	12808502	2.6588	0.909028
20	rs406225861	22839749	2.6588	0.90959
3	rs425959846	148651602	2.6583	0.909651
4	rs405622194	97613771	2.658	0.909912
3	rs159862429	161402604	2.655	0.907472
3	rs430685841	148496064	2.6542	0.907231
20	rs426204831	19799609	2.6534	0.90699
3	rs423772951	124999036	2.6533	0.907448
12	rs417417045	39266000	2.6515	0.906205
11	rs424058137	44216244	2.6512	0.906461
2	rs418369460	21482311	2.6501	0.905917
3	rs417412865	7417268	2.6496	0.905972
21	rs410067177	45083405	2.6442	0.901126
18	rs408982967	31561572	2.6402	0.89768
3	rs399367137	46131654	2.6386	0.896633
15	rs412760124	54440326	2.6365	0.895085
19	rs161225321	6049657	2.6364	0.895537
18	rs408762749	24253254	2.6359	0.895587
8	rs400947479	2746608	2.6354	0.895637
2	rs411294697	230188517	2.6342	0.894987
1	rs398971526	34849974	2.631	0.892336
12	rs408344621	35405970	2.6288	0.890684
4	rs425742661	10600251	2.6266	0.889031
1	rs410841853	182563847	2.6261	0.889077
18	rs161172174	19562187	2.6249	0.888423
18	rs409229187	18526298	2.6247	0.888769
13	rs415059540	40830927	2.6236	0.888213
1	rs410878407	155591813	2.6227	0.887857
2	rs400535174	247976322	2.6225	0.8882
20	rs418999943	19442924	2.6217	0.887943
3	rs404053253	94339961	2.6201	0.886885
4	rs422755415	94747676	2.62	0.887326
3	rs417142078	112119009	2.6198	0.887666
1	rs407432804	15684051	2.619	0.887406
18	rs417192172	42094172	2.6183	0.887245
3	rs399396807	142067113	2.6181	0.887584
2	rs428330109	21316963	2.6171	0.887122
3	rs161956481	104078768	2.6164	0.886959
16	rs414897286	59762106	2.6146	0.885695
3	rs412890254	210931401	2.6137	0.885331
4	rs414515324	10523737	2.6119	0.884066
3	rs423054562	146810403	2.6112	0.883901
13	rs410966189	39450687	2.6109	0.884135
3	rs404044156	7306776	2.6103	0.884068
9	rs399525791	16287132	2.6084	0.882701
2	rs427360212	248017278	2.6083	0.883132
4	rs412390834	11241438	2.6077	0.883064
10	rs398345686	10083043	2.6072	0.883094
6	rs427640062	90765173	2.6066	0.883024
9	rs426149575	72625057	2.606	0.882954
15	rs410556311	25614266	2.6059	0.883382
25	rs399432523	18677432	2.6047	0.88271
1	rs404826773	182661747	2.6038	0.882338
5	rs417107877	98488291	2.6026	0.881664
22	rs409296545	30921704	2.6004	0.87999
20	rs406945303	18534124	2.5992	0.879316
8	rs420443162	2773295	2.5985	0.879141
1	rs399579813	15552353	2.5985	0.879665
9	rs426545116	52434922	2.5971	0.878788
26	rs428892901	24022355	2.5951	0.877311
25	rs404289777	43008081	2.5948	0.877534
3	rs401589677	199853977	2.5935	0.876755
7	rs414432502	85188980	2.5929	0.876676
2	rs411144496	20636278	2.5919	0.876197
15	rs162052352	74240549	2.5909	0.875717
18	rs421622061	6406420	2.5889	0.874236
18	rs429588060	6317727	2.5871	0.872954
18	rs411990754	39564689	2.5859	0.872272
18	rs411062458	39524498	2.5855	0.87239
1	rs409508146	172112758	2.5854	0.872806
7	rs400885266	98581328	2.5844	0.872322
3	rs406033281	154082414	2.5844	0.872838
12	rs404681870	74830290	2.5842	0.873153
4	rs428128744	66855713	2.5841	0.873567
4	rs420049289	94774535	2.5833	0.873281
20	rs415999967	36931011	2.5833	0.873794
4	rs401507052	18104160	2.5814	0.872406
3	rs403219221	94252503	2.581	0.872518
16	rs427635569	6770335	2.5808	0.872829
19	rs422824536	6020229	2.5786	0.87114
2	rs416119409	227075553	2.5784	0.87145
20	rs423651292	18816233	2.5781	0.871659
20	rs407016984	37105655	2.5778	0.871868
21	rs416222528	43338618	2.5775	0.872076
13	rs420240605	17793226	2.5752	0.870284
9	rs398589483	72179438	2.5747	0.870291
4	rs400489665	10989998	2.5747	0.870798
3	rs406367720	92696589	2.5738	0.870404
10	rs408134154	10177112	2.5733	0.870409
19	rs418991572	5705710	2.5727	0.870314
15	rs420204855	74037686	2.5721	0.870218
11	rs161051860	30685301	2.5709	0.869521
16	rs428797566	59669913	2.5704	0.869524
7	rs405970380	97339142	2.569	0.868626
11	rs405454817	28084698	2.5688	0.868928
2	rs424671567	21154260	2.5678	0.868429
1	rs429439094	229099239	2.5664	0.86753
26	rs414674302	23816929	2.566	0.86763
5	rs402680875	21217655	2.5618	0.86393
5	rs427275384	98871369	2.5616	0.864229
1	rs412059316	182682462	2.5582	0.861327
1	rs404578576	182672443	2.5581	0.861725
5	rs405358541	95188060	2.5578	0.861922
20	rs399051495	38903186	2.5576	0.862218
18	rs408662380	33226822	2.5573	0.862414
1	rs413878690	181065342	2.5559	0.86151
12	rs427475089	38103063	2.5559	0.862005
9	rs424135541	75923382	2.5557	0.862299
4	rs420893428	11186983	2.5545	0.861593
13	rs400919478	17708390	2.5541	0.861686
22	rs407542311	34151220	2.5533	0.861379
18	rs162165606	29346907	2.5529	0.861471
18	rs408716655	15840370	2.5515	0.860563
3	rs419440207	147227264	2.5511	0.860654
22	rs424497917	11800274	2.5504	0.860444
13	rs416324517	37979568	2.55	0.860534
1	rs425555245	174180889	2.5497	0.860723
3	rs413297710	127575675	2.5493	0.860812
18	rs410247666	23947207	2.5482	0.8602
9	rs398746125	73441420	2.548	0.860488
2	rs412527998	110267094	2.5475	0.860475
13	rs399738476	37925888	2.5471	0.860562
12	rs407559191	39382803	2.5471	0.861048
1	rs420683848	156272347	2.5466	0.861033
15	rs55628038	23892954	2.5464	0.861318
12	rs430812159	37242578	2.5451	0.860503
4	rs425687841	93845881	2.5439	0.859787
20	rs413238644	18792605	2.5423	0.85867
4	rs408644613	94629838	2.5421	0.858953
3	rs407861358	29179246	2.541	0.858335
15	rs427845454	29650948	2.5409	0.858717
4	rs410602475	14182029	2.5402	0.858498
4	rs407303304	10550705	2.5386	0.857379
13	rs418477118	39120757	2.5385	0.857759
12	rs401085898	74133249	2.5371	0.856839
1	rs407534872	15658907	2.5354	0.855618
18	rs401477180	14762598	2.5344	0.855096
18	rs412980009	29225895	2.5336	0.854774
25	rs419275972	20123680	2.533	0.854652
3	rs402105259	127527611	2.5322	0.854329
3	rs421128894	161290997	2.5285	0.851105
16	rs423861719	59603505	2.5275	0.850581
18	rs405622148	25352900	2.5259	0.849457
19	rs424518440	5560452	2.5256	0.849631
18	rs417433193	24188621	2.5256	0.850106
20	rs404299850	19393323	2.5242	0.84918
4	rs405240565	11101308	2.5239	0.849353
7	rs418849088	84751339	2.5233	0.849226
7	rs426969061	84449408	2.5223	0.848698
22	rs403374104	7458578	2.5195	0.84637
18	rs416774189	32967431	2.5169	0.844241
11	rs402500758	28739191	2.5166	0.844412
15	rs408296426	14085119	2.5161	0.844382
1	rs420905339	172121995	2.5159	0.844652
18	rs420820652	18347169	2.5154	0.844621
2	rs411163588	173332009	2.5147	0.84439
25	rs418704714	43016887	2.5147	0.844858
18	rs427489714	37888764	2.5102	0.840826
13	rs411207819	37652699	2.5102	0.841293
11	rs409270642	27562146	2.5102	0.84176
3	rs417611453	8574308	2.5087	0.840726
25	rs410588245	18971525	2.5085	0.840992
7	rs410136138	95928058	2.5084	0.841357
12	rs424997937	39247992	2.508	0.841422
18	rs405552700	14042662	2.5078	0.841686
3	rs423748731	98103410	2.5067	0.84105
3	rs414939279	98360846	2.5066	0.841413
26	rs403716797	23992945	2.5053	0.840576
18	rs426604535	20931344	2.5044	0.840138
1	rs410218074	126061310	2.5043	0.8405
20	rs428444634	19637135	2.5032	0.839861
5	rs428336809	98557730	2.5026	0.839722
18	rs411138179	25457461	2.502	0.839582
3	rs405687162	146926100	2.5019	0.839942
4	rs403280392	4191683	2.5001	0.838601
3	rs401042701	98893486	2.4984	0.83736
15	rs399039093	23705202	2.497	0.836419
3	rs427785025	148593827	2.4964	0.836277
2	rs410664160	187871608	2.4955	0.835834
20	rs424139336	20752214	2.495	0.835791
15	rs421518725	23803444	2.4941	0.835347
18	rs405399325	42218710	2.4935	0.835203
3	rs402974360	16674065	2.4933	0.835459
9	rs411657461	77443080	2.4923	0.834914
15	rs400126863	62035964	2.4921	0.835168
7	rs411423746	85169577	2.4908	0.834322
18	rs425600337	41965558	2.4907	0.834676
16	rs425185006	42552422	2.4903	0.834729
1	rs407987140	181046181	2.4898	0.834682
3	rs407591429	104014773	2.4897	0.835034
4	rs422539928	10900337	2.4896	0.835385
20	rs410537975	48950575	2.4895	0.835737
4	rs408275379	87039457	2.4894	0.836087
13	rs430714166	82672983	2.4892	0.836338
18	rs415208770	18210206	2.4889	0.836487
2	rs414410059	20842731	2.4875	0.835537
4	rs402146204	3920810	2.4871	0.835586
1	rs424473955	184692297	2.487	0.835934
1	rs416989531	35230148	2.4855	0.834882
20	rs405727564	37038731	2.485	0.83483
3	rs420398758	162336610	2.4835	0.833777
9	rs412267995	72738957	2.4833	0.834023
18	rs161178041	21407593	2.483	0.834169
2	rs401043828	110204291	2.4828	0.834415
1	rs416435311	267715866	2.4828	0.83486
1	rs415206869	193599187	2.4817	0.834205
4	rs425412950	28900286	2.4813	0.834249
26	rs423824312	28371176	2.4809	0.834293
3	rs426743498	124937612	2.4798	0.833636
1	rs404264956	229267846	2.4798	0.834079
15	rs427959330	23746711	2.4795	0.834222
4	rs424110253	94253893	2.479	0.834164
25	rs422841410	20654307	2.4784	0.834005
15	rs406668229	74392913	2.477	0.833047
18	rs414805156	33332554	2.4766	0.833087
3	rs430811277	7489284	2.4765	0.833428
22	rs415485252	12055625	2.4757	0.833067
13	rs423035664	81781790	2.4752	0.833007
18	rs418230658	13670012	2.4744	0.832646
25	rs411218852	9114057	2.4734	0.832084
1	rs159721644	17138949	2.4729	0.832022
18	rs409976618	33476053	2.4729	0.83246
9	rs412347998	72251023	2.4708	0.830797
22	rs419644536	7391384	2.4708	0.831233
3	rs401247957	105042882	2.4706	0.83147
3	rs405679596	17251787	2.4698	0.831106
18	rs406358513	12723238	2.469	0.830741
3	rs421193065	215000968	2.4689	0.831076
1	rs405149245	199157665	2.4685	0.83111
18	rs416259997	12656835	2.4666	0.829644
18	rs401665823	33314711	2.4665	0.829978
3	rs159863624	161635151	2.4658	0.829711
3	rs415076401	29211080	2.4655	0.829844
1	rs424973010	181106666	2.4655	0.830276
18	rs408625406	18579644	2.4634	0.828608
3	rs413077465	199803668	2.4631	0.82874
5	rs409788846	69884181	2.4623	0.828371
20	rs407421805	21470392	2.4603	0.826802
1	rs400881204	247212028	2.4601	0.827032
1	rs159436834	182774444	2.4594	0.826762
3	rs422571568	149276112	2.4576	0.825391
3	rs409048038	7617772	2.4575	0.82572
18	rs430297634	11824055	2.4573	0.825948
1	rs411361973	198965796	2.4565	0.825576
3	rs55630443	127777191	2.4553	0.824804
11	rs408553057	28651173	2.4553	0.825231
10	rs422121675	14077184	2.4552	0.825558
25	rs411659115	21582240	2.4546	0.825385
25	rs423794611	22510555	2.4545	0.825711
3	rs429917763	153826281	2.4542	0.825836
25	rs421549095	21495191	2.4538	0.825861
25	rs415222847	21990862	2.4538	0.826286
4	rs415725967	3889182	2.4525	0.82541
3	rs425520073	17441684	2.4525	0.825834
3	rs419694185	160969570	2.4525	0.826258
18	rs406195839	39738854	2.4524	0.826581
1	rs420459027	34811092	2.4514	0.826003
17	rs429195284	57348457	2.4504	0.825426
18	rs416269611	33390469	2.4503	0.825748
3	rs406882394	99757562	2.45	0.825869
18	rs406874003	34888606	2.4487	0.82499
26	rs430614123	28712939	2.447	0.823711
13	rs423678031	39583133	2.447	0.824131
2	rs416614163	227028254	2.4458	0.823351
19	rs410333171	7436040	2.4448	0.82277
25	rs418970110	18671803	2.4437	0.822089
1	rs416069130	198888061	2.4437	0.822508
18	rs418936674	42099738	2.443	0.822226
3	rs413135153	16485653	2.4421	0.821744
1	rs421491074	231608157	2.4417	0.821761
12	rs413550606	74098380	2.4414	0.821878
3	rs409263687	147417027	2.441	0.821895
22	rs413353352	31132381	2.441	0.822311
1	rs404194358	39484744	2.4395	0.821227
1	rs421438625	184609230	2.439	0.821142
25	rs430609334	22008400	2.4385	0.821057
25	rs55630724	19913975	2.4373	0.820272
20	rs420421458	38832878	2.4373	0.820686
18	rs414730943	39943338	2.437	0.8208
2	rs427712198	110721479	2.4358	0.820013
15	rs398494486	68410212	2.4358	0.820426
4	rs415532204	94706850	2.435	0.820039
13	rs428797882	63620445	2.4349	0.820351
18	rs423512623	21547643	2.4342	0.820063
22	rs418028650	20736518	2.4332	0.819474
4	rs408897132	10936589	2.4325	0.819185
4	rs424604815	674414	2.432	0.819096
3	rs417834358	99375713	2.4318	0.819306
18	rs405840166	6536908	2.4301	0.818016
4	rs400213902	114216520	2.4293	0.817626
22	rs417255720	4386870	2.4288	0.817535
11	rs162128226	26900095	2.4253	0.814444
19	rs418778131	4564162	2.4237	0.813252
1	rs421763647	155677335	2.4221	0.81206
20	rs398805380	45428518	2.4217	0.812068
7	rs408826811	98145205	2.4211	0.811875
4	rs406302468	11372425	2.4204	0.811582
7	rs426513206	85019625	2.4193	0.810888
9	rs416004757	60993473	2.4192	0.811194
5	rs414635979	69991927	2.4188	0.8112
1	rs403973195	126415592	2.4185	0.811305
4	rs416250868	5782809	2.4172	0.81041
1	rs428094039	199305300	2.4172	0.810815
15	rs398540972	56443317	2.4164	0.810419
4	rs419699687	86949891	2.4162	0.810623
3	rs417852741	7136605	2.4145	0.809326
25	rs412902240	17841415	2.4145	0.809729
12	rs422073184	74037986	2.4139	0.809532
3	rs421498766	8583262	2.4131	0.809134
3	rs405954794	112059896	2.4124	0.808836
3	rs159822214	111998146	2.4113	0.808138
2	rs428467270	120749044	2.41	0.807239
18	rs410023691	15747552	2.4096	0.80724
11	rs416838439	44175541	2.4091	0.80714
8	rs414328540	78757922	2.4089	0.80734
16	rs404261346	41505923	2.4084	0.80724
10	rs414415900	11659690	2.4083	0.807539
4	rs418236214	28853926	2.4082	0.807838
2	rs425354774	230138944	2.4072	0.807237
12	rs406488953	38121281	2.4065	0.806935
18	rs421963341	20974864	2.4052	0.806033
10	rs408383293	75097001	2.4052	0.806431
10	rs160525397	74341720	2.4048	0.806428
20	rs426375102	21500931	2.403	0.805024
21	rs413992461	47085503	2.4029	0.805321
18	rs429475868	16729260	2.402	0.804817
10	rs411697948	14165558	2.402	0.805213
22	rs430348678	12393732	2.4012	0.804808
21	rs162279013	42742306	2.4011	0.805103
1	rs427410838	154288119	2.4003	0.804698
9	rs430716078	75344164	2.3996	0.804392
3	rs412567923	7653131	2.3992	0.804386
15	rs402941755	54773444	2.3992	0.804779
1	rs423366818	182738125	2.3991	0.805073
21	rs419419081	47351902	2.3989	0.805265
1	rs410036230	187460009	2.3987	0.805458
21	rs411025967	44310016	2.3974	0.80455
19	rs423581388	6151559	2.3969	0.804442
3	rs421044611	100334700	2.3967	0.804633
15	rs407178127	63941826	2.3967	0.805024
3	rs423080627	16605510	2.3963	0.805015
19	rs428571459	6570519	2.396	0.805106
3	rs413717128	104035140	2.3956	0.805096
4	rs401840072	111531912	2.3937	0.803585
16	rs425049905	40031590	2.3937	0.803975
1	rs421050871	155509605	2.3936	0.804264
1	rs404044043	156875009	2.3932	0.804252
15	rs412500749	74300019	2.3928	0.80424
17	rs428899447	59882952	2.3925	0.804328
23	rs418512923	27958080	2.3923	0.804516
3	rs429727737	16957893	2.392	0.804603
3	rs414400434	94263535	2.392	0.80499
1	rs409539660	145165838	2.3919	0.805277
7	rs427302253	95910734	2.3915	0.805263
18	rs416366804	37811314	2.3904	0.804549
3	rs410288796	149482539	2.3895	0.804034
21	rs409162157	35433430	2.3879	0.802819
18	rs430209649	34769452	2.3876	0.802904
1	rs424050207	267600942	2.3865	0.802189
7	rs404871529	98190087	2.3863	0.802373
18	rs429883887	40002876	2.382	0.798457
9	rs420214995	73410452	2.3815	0.79834
16	rs403717657	59721626	2.3808	0.798023
20	rs424788113	48802889	2.3803	0.797906
15	rs408175083	23219351	2.38	0.797989
3	rs407642920	130378150	2.3794	0.797771
1	rs425293611	260242548	2.3773	0.796053
2	rs423395738	227110828	2.3772	0.796334
1	rs426960517	183347966	2.3772	0.796715
9	rs410333645	52512584	2.376	0.795896
1	rs423978269	35248284	2.3754	0.795676
18	rs404975520	10710982	2.3754	0.796057
21	rs422365894	47116177	2.3744	0.795436
3	rs420445176	127620485	2.3739	0.795316
18	rs404600891	34554167	2.373	0.794795
18	rs408842546	19479424	2.3722	0.794374
19	rs398269860	3568858	2.3718	0.794352
18	rs413824230	23110336	2.371	0.79393
7	rs427252019	85128093	2.3696	0.792908
23	rs426034842	15070451	2.3696	0.793286
18	rs415880737	11071052	2.3683	0.792363
3	rs421852544	201451457	2.367	0.79144
20	rs423750021	19334969	2.3656	0.790416
18	rs398558862	23141083	2.3654	0.790592
1	rs399903756	174305025	2.3653	0.790868
2	rs403560164	187852285	2.3638	0.789744
20	rs429184594	19709837	2.3632	0.789519
1	rs424351425	184796091	2.3631	0.789794
26	rs423565878	23692118	2.3619	0.788968
21	rs427590672	46939784	2.3615	0.788943
13	rs400073016	17830380	2.3609	0.788716
4	rs419695088	66815494	2.3606	0.78879
13	rs400727536	39093911	2.3606	0.789163
9	rs427731408	73869375	2.3601	0.789036
15	rs400054913	23817734	2.36	0.789309
9	rs402891850	72544044	2.3594	0.789081
25	rs423720787	21743799	2.3593	0.789353
18	rs399800654	19604095	2.3591	0.789525
20	rs420724562	37061524	2.3589	0.789696
4	rs402746309	28789989	2.3579	0.789067
25	rs428681161	18797902	2.3577	0.789238
1	rs404520019	187443132	2.3573	0.789208
19	rs400358849	5287413	2.3572	0.789478
13	rs414092688	39337991	2.3562	0.788848
1	rs398873163	184820994	2.3559	0.788918
25	rs405395043	21705163	2.3557	0.789087
4	rs400884973	111543882	2.3554	0.789156
18	rs426246761	40346669	2.3548	0.788924
18	rs428972454	22250624	2.3542	0.788692
1	rs427636540	157082096	2.3538	0.78866
12	rs418244697	47496074	2.3521	0.787328
1	rs408213657	181892242	2.3515	0.787095
10	rs400675041	14118648	2.3496	0.785562
11	rs415197364	57393215	2.3488	0.785129
15	rs403134770	59012125	2.3487	0.785395
7	rs421220946	85263019	2.3481	0.785161
15	rs427343612	63275383	2.348	0.785427
15	rs411688732	29809118	2.3475	0.785292
15	rs425994048	22517143	2.3464	0.784557
18	rs413743783	21485270	2.346	0.784522
16	rs412107424	41471657	2.3456	0.784487
3	rs425716745	94315422	2.3446	0.783851
1	rs415784333	201429465	2.3441	0.783715
2	rs400029653	173265836	2.3439	0.783878
9	rs418415321	15927751	2.3436	0.783942
5	rs413907875	69830208	2.3436	0.784305
7	rs420752483	85928416	2.3428	0.783867
18	rs412157704	33088444	2.3424	0.78383
4	rs420720127	18894923	2.342	0.783792
1	rs404036640	40668322	2.342	0.784153
2	rs417412611	21777938	2.3414	0.783915
1	rs418623943	144157896	2.3413	0.784176
3	rs412887016	147935342	2.3412	0.784437
13	rs411864729	81682636	2.3406	0.784197
1	rs159695864	38806911	2.3401	0.784058
18	rs402606113	21417282	2.34	0.784318
2	rs412548943	173400815	2.3382	0.782877
22	rs402350948	20843845	2.3378	0.782837
1	rs428257326	19623444	2.3377	0.783096
18	rs430423176	21954208	2.3377	0.783454
2	rs422984608	201431565	2.3368	0.782913
20	rs419061588	21296641	2.3367	0.783171
4	rs409812001	9520160	2.3355	0.782329
22	rs418593272	11781816	2.3354	0.782587
3	rs401604160	210905888	2.3345	0.782044
18	rs428899396	15467643	2.3344	0.782301
22	rs193646708	33413063	2.3343	0.782558
18	rs428924759	27912143	2.3341	0.782714
22	rs421303120	32558593	2.3339	0.78287
1	rs404884623	181420103	2.3338	0.783126
15	rs415372931	62894391	2.3338	0.783482
23	rs420481167	24623579	2.3336	0.783637
10	rs413600977	65975793	2.3329	0.783292
1	rs425837735	34912215	2.3319	0.782646
5	rs402717380	69800825	2.3299	0.781001
13	rs425283427	36475668	2.3299	0.781355
3	rs423801255	161611947	2.3296	0.781409
3	rs410941154	125654692	2.3295	0.781662
22	rs410483877	32725184	2.3295	0.782015
10	rs422046143	14058051	2.3293	0.782168
2	rs406037443	21191095	2.3291	0.782321
7	rs409042385	88862874	2.3289	0.782473
1	rs401531245	184656722	2.3272	0.781126
2	rs407364657	110137399	2.3263	0.780577
21	rs410123673	44962857	2.3258	0.780429
7	rs398143677	98411170	2.3256	0.78058
18	rs415732088	28975054	2.3249	0.780231
26	rs422363084	23924606	2.3239	0.779582
25	rs404628794	8604195	2.3239	0.779932
11	rs398946756	27732865	2.3232	0.779582
4	rs408420330	12757541	2.3229	0.779632
2	rs419614079	248044063	2.3229	0.779981
15	rs398792979	32610932	2.3225	0.779931
3	rs193639419	7677815	2.3222	0.77998
12	rs422988059	35871683	2.3207	0.778828
3	rs424655539	162211509	2.3196	0.778077
2	rs427213975	247934768	2.3193	0.778125
3	rs402661015	104137167	2.319	0.778173
15	rs405930415	63336078	2.318	0.77752
7	rs411088767	85458232	2.3179	0.777768
25	rs406942796	44993852	2.3176	0.777815
18	rs401362823	43554527	2.3176	0.778161
15	rs410341212	23096102	2.3172	0.778108
1	rs425528326	249306206	2.3167	0.777954
21	rs429332953	42666037	2.3163	0.7779
3	rs160386212	100216033	2.3162	0.778146
4	rs426788456	11085856	2.315	0.777291
5	rs421957039	21441724	2.3143	0.776936
20	rs417631991	38948522	2.3138	0.776781
18	rs414317217	41847770	2.313	0.776325
25	rs403360146	9843086	2.3127	0.77637
18	rs424167728	42275185	2.3124	0.776414
4	rs401942933	100678006	2.3119	0.776257
2	rs410148866	207432142	2.3115	0.776201
15	rs400259844	18777870	2.3115	0.776544
3	rs424104565	122782986	2.3111	0.776487
10	rs417294376	10129519	2.3105	0.77623
18	rs407979308	41469927	2.3104	0.776472
25	rs408985503	22046732	2.3096	0.776014
9	rs399980217	16136771	2.3087	0.775456
1	rs407943058	229133113	2.3085	0.775597
4	rs424083494	100076001	2.3075	0.774939
22	rs419177571	20868145	2.3075	0.77528
4	rs409249786	11520560	2.3047	0.772821
15	rs413536575	62723159	2.3046	0.773061
3	rs408410710	16558660	2.3044	0.773201
1	rs407891571	181020029	2.3043	0.773441
25	rs413720038	9785497	2.3031	0.772581
1	rs429585659	16756045	2.3011	0.77092
18	rs422887960	43524828	2.3	0.770159
18	rs404397501	40034798	2.3	0.770498
13	rs417421816	13943133	2.2995	0.770337
17	rs419783062	70497970	2.2992	0.770375
6	rs402052961	27025452	2.2988	0.770313
3	rs425970975	111873996	2.2988	0.770651
23	rs410748503	15062322	2.2984	0.770589
7	rs423869586	85741267	2.297	0.769526
13	rs411955939	37207802	2.2966	0.769463
1	rs419262675	191134069	2.2961	0.7693
14	rs413897949	38079769	2.2961	0.769637
13	rs417197527	81873530	2.2957	0.769573
6	rs421760308	107509848	2.2954	0.769609
19	rs413639125	7843638	2.2953	0.769845
3	rs420884899	100285876	2.2952	0.77008
1	rs429113003	157189080	2.2948	0.770015
18	rs427868284	14531991	2.2941	0.76965
22	rs413728209	32508199	2.2939	0.769785
15	rs407825052	73963247	2.2939	0.77012
3	rs410451772	161559303	2.2935	0.770054
22	rs403212264	10754339	2.293	0.769888
12	rs424748979	72971189	2.2928	0.770021
3	rs419619947	127484770	2.2923	0.769855
11	rs418310300	28368931	2.292	0.769888
1	rs414257053	178807614	2.2919	0.770121
3	rs425270516	139212570	2.2914	0.769954
7	rs417472802	23606785	2.2911	0.769986
22	rs428689825	4131470	2.2904	0.769618
2	rs404948415	227056679	2.2903	0.76985
15	rs400341904	55301646	2.2893	0.769182
1	rs402971511	172644065	2.2892	0.769413
11	rs162127170	25825331	2.2888	0.769344
12	rs404141137	39778454	2.2883	0.769175
18	rs399945699	12847790	2.288	0.769206
23	rs401228823	28003052	2.2878	0.769336
1	rs400467565	16791559	2.2877	0.769566
5	rs411203284	95208526	2.287	0.769196
9	rs414706981	73566474	2.2862	0.768726
1	rs407253268	15605326	2.2853	0.768155
20	rs409658148	36210221	2.2847	0.767884
10	rs420737632	13988776	2.2837	0.767213
21	rs407094299	43022517	2.2836	0.767442
1	rs422177887	156355891	2.2823	0.76647
2	rs407598214	247867842	2.2814	0.765898
1	rs424150185	183166456	2.2812	0.766026
21	rs162276220	35675401	2.281	0.766154
1	rs428663256	181734129	2.2807	0.766181
13	rs423941396	15985621	2.2799	0.765708
1	rs415611376	139837261	2.2786	0.764735
16	rs55630658	41363310	2.2781	0.764562
20	rs401116920	48593866	2.2774	0.764188
9	rs416093894	16169600	2.277	0.764115
1	rs418840975	231647579	2.2769	0.76434
1	rs426775390	155439468	2.2763	0.764066
18	rs421102090	6618769	2.2759	0.763992
3	rs399652733	161323831	2.2756	0.764017
13	rs417774813	29484293	2.2751	0.763842
9	rs414164064	73486640	2.2744	0.763466
20	rs403853013	21060296	2.273	0.762391
10	rs398256642	13800857	2.2711	0.760815
25	rs418442694	44902650	2.2706	0.760639
6	rs398673973	27150482	2.2704	0.760763
22	rs408273300	4573915	2.2704	0.761086
4	rs400918172	12895221	2.2703	0.76131
18	rs424984533	33446178	2.268	0.759333
7	rs426911210	84348482	2.2677	0.759355
18	rs401475488	7753633	2.2665	0.758478
18	rs422609297	27784587	2.2663	0.7586
11	rs424307957	28701154	2.2655	0.758122
5	rs409210802	21554277	2.2654	0.758344
11	rs398537473	30520447	2.2642	0.757466
7	rs429235668	88728014	2.2638	0.757387
10	rs402634596	13471427	2.2622	0.756108
10	rs398185852	31746182	2.261	0.755229
25	rs416273929	23775132	2.2609	0.75545
20	rs426958825	36568017	2.2608	0.75567
10	rs399376060	66767249	2.2605	0.75569
12	rs429612139	35346646	2.2599	0.75541
2	rs413727515	75761446	2.2594	0.75523
1	rs422008309	230559469	2.2593	0.755449
18	rs401439715	14155370	2.2593	0.755768
18	rs408180053	35195811	2.2592	0.755987
19	rs410149352	4407014	2.2584	0.755506
3	rs421549777	17292306	2.2583	0.755725
1	rs404770250	154177129	2.2578	0.755543
13	rs410247240	64027915	2.2574	0.755461
9	rs427172981	72864872	2.2571	0.755479
20	rs425787833	19357700	2.2563	0.754996
18	rs411738309	11726494	2.2563	0.755314
4	rs418021961	100209521	2.2558	0.755131
7	rs407983272	88766747	2.2556	0.755248
13	rs426239587	66415739	2.2553	0.755264
18	rs161192890	31625346	2.2549	0.755181
18	rs409990499	5705273	2.2548	0.755397
1	rs403795157	17167984	2.2542	0.755113
12	rs55628141	75044194	2.2542	0.755429
4	rs411988465	111639642	2.2537	0.755244
9	rs427960483	72700388	2.2536	0.75546
18	rs409225535	36872466	2.2526	0.754775
18	rs417831312	37953166	2.2523	0.754789
22	rs415344928	4632869	2.2518	0.754604
4	rs403220517	97446943	2.2507	0.753818
3	rs425886493	100676073	2.2507	0.754133
19	rs406848583	7367811	2.2505	0.754246
2	rs430210668	247791887	2.2504	0.75446
12	rs422070646	35331949	2.2499	0.754274
21	rs427217284	35693578	2.2487	0.753387
18	rs424698903	28950290	2.2477	0.7527
14	rs398221462	38057846	2.2473	0.752613
3	rs401152293	133351044	2.2471	0.752725
18	rs423699729	38723164	2.2469	0.752837
19	rs412368818	7674951	2.2467	0.75295
18	rs410756487	10626234	2.2467	0.753261
21	rs417312111	45369991	2.2454	0.752273
4	rs409301187	8306156	2.2425	0.749685
18	rs407927287	12965957	2.2422	0.749696
7	rs430560851	84783785	2.2397	0.747507
3	rs412730607	124516955	2.2389	0.747018
1	rs404297939	139786620	2.2387	0.747128
3	rs403019982	125087917	2.2381	0.746838
18	rs410430148	35344981	2.237	0.746048
3	rs403632670	209275683	2.2369	0.746258
18	rs424085231	6238554	2.2368	0.746468
9	rs401084008	72794640	2.2367	0.746677
18	rs399452143	11531609	2.2367	0.746987
12	rs412443295	74207658	2.2365	0.747096
15	rs421695633	61277720	2.2358	0.746704
1	rs414029105	198568452	2.2348	0.746013
18	rs428299354	34797742	2.234	0.745521
18	rs426742018	43584722	2.2335	0.745329
4	rs422502378	86937330	2.2333	0.745437
3	rs413546856	200048071	2.2327	0.745145
9	rs425830116	77353198	2.2314	0.744153
18	rs398826290	44387433	2.2311	0.74416
25	rs408302374	21547429	2.2303	0.743667
1	rs427214775	182504501	2.2297	0.743374
1	rs407761760	184515486	2.2288	0.74278
4	rs398532925	94883733	2.2286	0.742887
7	rs418661013	89990567	2.2283	0.742893
4	rs425451590	17219103	2.2274	0.742299
11	rs416712566	53846556	2.2274	0.742604
25	rs419949442	42955253	2.2273	0.74281
18	rs403595283	44088442	2.2268	0.742615
10	rs411564223	11281919	2.2267	0.74282
15	rs413393209	54634696	2.225	0.741425
4	rs424089395	4101666	2.2249	0.74163
2	rs404883643	123668206	2.2249	0.741934
18	rs415670238	31774021	2.2249	0.742239
1	rs161705962	182337494	2.2245	0.742143
4	rs412432858	94686995	2.2243	0.742246
15	rs406174876	17836970	2.2239	0.74215
3	rs408692272	101509832	2.2238	0.742353
5	rs416388072	21581888	2.2234	0.742257
3	rs422899486	100802994	2.2228	0.74196
13	rs410831942	79628165	2.2221	0.741562
4	rs415225673	97563745	2.2219	0.741665
3	rs427213961	135043492	2.2208	0.740867
13	rs410431498	41068013	2.2207	0.741069
8	rs416183974	79066117	2.2206	0.741271
3	rs411038537	133417172	2.2203	0.741273
7	rs430321012	98105316	2.2202	0.741474
15	rs412991236	58872166	2.22	0.741576
1	rs416666795	179081658	2.2193	0.741177
9	rs402353689	60435544	2.2187	0.740878
1	rs420431803	183437345	2.2184	0.740878
18	rs400533308	11677837	2.2174	0.740179
3	rs410586634	127715170	2.2171	0.740179
1	rs400018818	267892444	2.2171	0.740479
11	rs412766461	32743325	2.2168	0.740479
15	rs411957089	25809491	2.2156	0.739578
2	rs418481132	111987606	2.2147	0.738978
3	rs427442262	148919123	2.2144	0.738977
13	rs423663972	29277200	2.2144	0.739276
21	rs424286945	35542631	2.2137	0.738875
1	rs418376452	260316822	2.2128	0.738273
22	rs406354224	12160743	2.2125	0.738272
13	rs404616530	79650980	2.2124	0.73847
7	rs408651878	86000426	2.2119	0.738268
4	rs413665883	12991190	2.2115	0.738166
17	rs405758550	65658931	2.2115	0.738463
15	rs424795360	58929755	2.2113	0.738561
4	rs406610441	10874576	2.211	0.738558
4	rs430209109	2489883	2.2103	0.738155
3	rs411938621	150383571	2.21	0.738151
12	rs402934465	36194748	2.2088	0.737248
18	rs418966413	15590071	2.2084	0.737144
11	rs414081447	44303448	2.2081	0.73714
12	rs193641613	74875995	2.208	0.737336
25	rs402168933	19073058	2.2079	0.737532
2	rs423773938	110349592	2.2078	0.737728
20	rs427213179	36984774	2.2071	0.737323
3	rs411219645	9233223	2.2067	0.737218
25	rs399076529	21360888	2.2065	0.737313
11	rs408042450	32110972	2.2065	0.737608
1	rs423202995	38752480	2.2064	0.737802
13	rs419392083	29157183	2.2061	0.737797
2	rs408636230	110012279	2.206	0.737991
4	rs404203299	7920573	2.2048	0.737085
18	rs425993589	28084169	2.2047	0.737279
11	rs429602859	32611927	2.2045	0.737372
1	rs424064526	183294771	2.2044	0.737565
19	rs410634474	10576693	2.2041	0.737559
18	rs427490130	44242457	2.2037	0.737452
18	rs55630345	29069938	2.2033	0.737344
11	rs407338093	28906437	2.2019	0.736237
2	rs407198748	173302868	2.2007	0.735329
1	rs427558795	268890199	2.2007	0.735621
3	rs399048408	163597290	2.2006	0.735813
19	rs162302276	11913471	2.2001	0.735605
22	rs411767203	11567957	2.1976	0.733397
4	rs414022411	97480046	2.1973	0.733388
1	rs415481546	261330739	2.1965	0.732879
15	rs405220654	17769570	2.1942	0.73087
12	rs424058735	37680150	2.1938	0.730761
18	rs405350270	6189035	2.1936	0.730852
15	rs409674939	58976244	2.1929	0.730442
22	rs403481154	33319338	2.1928	0.730632
7	rs399953681	97854186	2.1922	0.730322
15	rs421214478	28436204	2.1921	0.730512
18	rs401075020	33949014	2.1917	0.730402
3	rs417049857	201559649	2.1916	0.730591
15	rs400079972	61321210	2.1915	0.73078
1	rs406900414	171858229	2.1909	0.730469
19	rs410496244	7990685	2.1901	0.729958
3	rs430557263	200206273	2.1898	0.729947
1	rs406698984	156336747	2.1898	0.730235
18	rs410964276	15976719	2.1886	0.729324
5	rs424812938	69926763	2.1872	0.728212
18	rs430494584	31533097	2.1871	0.7284
10	rs428215844	10850676	2.1865	0.728087
3	rs426917075	149194491	2.1862	0.728075
4	rs411380522	98997000	2.1858	0.727962
19	rs401962497	7815199	2.1858	0.728249
18	rs401069333	16035342	2.185	0.727736
3	rs417454823	149501525	2.1847	0.727723
17	rs410412210	70788082	2.1843	0.72761
12	rs160771091	35844841	2.1842	0.727796
4	rs420498065	4515718	2.1838	0.727682
7	rs416149982	84938245	2.1837	0.727868
4	rs418684496	18078853	2.1836	0.728054
2	rs413755083	20539615	2.1833	0.72804
3	rs416027550	133538838	2.1827	0.727725
13	rs426615524	82565663	2.1824	0.72771
18	rs398542919	39227449	2.1817	0.727295
4	rs425584318	114210082	2.1813	0.72718
4	rs427641256	100413098	2.1809	0.727065
25	rs421104578	8736806	2.1809	0.727349
25	rs406779876	43044628	2.1808	0.727534
18	rs411467350	27745586	2.1803	0.727318
19	rs403441171	5346615	2.1802	0.727502
18	rs418132658	43974129	2.1802	0.727786
13	rs400381456	64432480	2.1797	0.727569
8	rs416635184	45890479	2.1796	0.727753
7	rs406528345	44237478	2.1791	0.727536
5	rs412258352	99300275	2.1788	0.727519
1	rs405725313	229931165	2.1786	0.727602
18	rs406371723	27814514	2.1784	0.727684
1	rs408735286	175423428	2.1778	0.727367
18	rs412078369	10768977	2.1771	0.726949
2	rs419561880	120914844	2.1769	0.727031
18	rs420455028	18489398	2.1768	0.727213
3	rs398612278	92854746	2.1758	0.726495
23	rs413121198	14605460	2.1757	0.726676
25	rs407549019	23688370	2.175	0.726258
15	rs424885959	50136714	2.1747	0.726239
13	rs426768078	37255702	2.1736	0.72542
3	rs425829865	201308075	2.1728	0.724901
3	rs417062587	159389794	2.1727	0.725081
3	rs162298571	161237238	2.1724	0.725062
4	rs410661870	2624840	2.1722	0.725142
1	rs409818313	139918507	2.1718	0.725022
19	rs413016985	11862081	2.1717	0.725202
9	rs398576910	72329874	2.17	0.723782
20	rs403248274	18697496	2.17	0.724061
15	rs415485574	15085776	2.1698	0.724141
1	rs423705607	180911529	2.1691	0.72372
4	rs428421920	5865815	2.169	0.723899
18	rs424820064	34303106	2.1679	0.723078
1	rs409335742	230405858	2.167	0.722456
21	rs409087525	43708356	2.1669	0.722635
23	rs422987377	24943118	2.1666	0.722613
21	rs419398664	47158779	2.1665	0.722791
1	rs420448470	247206184	2.1654	0.721969
18	rs411199002	30873126	2.1642	0.721047
1	rs399596916	182412070	2.1638	0.720925
10	rs428650041	9250483	2.1634	0.720802
1	rs428535901	17271365	2.1632	0.720879
25	rs400811114	18831234	2.163	0.720956
11	rs417974277	28807081	2.1628	0.721033
7	rs421500070	98019041	2.1627	0.72121
17	rs422323411	2758982	2.1626	0.721387
15	rs413023109	64007491	2.1621	0.721163
11	rs424973290	28863043	2.1621	0.721439
23	rs418079975	52773513	2.1619	0.721515
21	rs401629435	35167737	2.1607	0.720591
9	rs414709624	75291791	2.1604	0.720567
3	rs429649992	112254159	2.1604	0.720842
18	rs403697002	34345651	2.16	0.720717
25	rs413427315	20167447	2.1595	0.720492
10	rs415835050	12993182	2.1594	0.720667
18	rs417563316	6545485	2.1593	0.720842
10	rs425525219	74453910	2.159	0.720817
10	rs410535459	74898162	2.1588	0.720891
25	rs414653491	18280351	2.1586	0.720966
18	rs422493901	11619532	2.1586	0.72124
17	rs409076629	70465828	2.1578	0.720714
5	rs416813848	12472673	2.1576	0.720787
22	rs428278207	30806001	2.1566	0.720061
13	rs399905959	39252472	2.1566	0.720334
14	rs426067190	25237858	2.156	0.720007
3	rs426111530	153889169	2.1559	0.720181
2	rs429095715	247799488	2.1556	0.720153
7	rs428355244	84392371	2.155	0.719826
4	rs405255384	97412058	2.1534	0.718499
18	rs424842019	23087969	2.1534	0.718771
1	rs159694506	40694581	2.1533	0.718943
3	rs410363003	148693634	2.1526	0.718515
18	rs407005857	7580455	2.1518	0.717987
1	rs420585408	267411594	2.1517	0.718159
7	rs406255304	85399621	2.1515	0.71823
10	rs422073147	66494458	2.1513	0.718302
3	rs417890724	99512381	2.151	0.718273
1	rs428412205	202042309	2.151	0.718544
2	rs424106183	173138466	2.1507	0.718515
13	rs406092486	37439753	2.1506	0.718685
19	rs405703065	6186766	2.1498	0.718156
25	rs404443900	20568885	2.1496	0.718226
4	rs403737252	100281055	2.148	0.716896
3	rs425758160	98294044	2.148	0.717166
10	rs411517599	14095034	2.1466	0.716036
3	rs415611667	15689613	2.1465	0.716206
3	rs424150608	148024392	2.1458	0.715775
18	rs424487665	39841776	2.1455	0.715745
9	rs409256723	75390069	2.1454	0.715914
13	rs408492940	39797015	2.1448	0.715583
13	rs401192982	16169508	2.1446	0.715652
9	rs424827145	75236418	2.1445	0.71582
3	rs404566475	111923469	2.1443	0.715889
1	rs426535097	185097036	2.1439	0.715757
10	rs399924964	10707703	2.1438	0.715925
15	rs418411935	59054295	2.1436	0.715993
4	rs428879063	111460149	2.1433	0.715961
18	rs409046088	61948152	2.1432	0.716129
4	rs404326340	11472255	2.1429	0.716096
1	rs402411832	17086229	2.1423	0.715764
10	rs408478521	10605648	2.1422	0.715931
13	rs421881942	64367933	2.1418	0.715798
17	rs55628552	60198453	2.1412	0.715465
19	rs403522729	4541684	2.1411	0.715631
18	rs161170287	15408668	2.141	0.715798
10	rs422918778	11378109	2.141	0.716064
10	rs414909683	73873503	2.1406	0.715931
15	rs411889205	73133485	2.1399	0.715497
1	rs417306287	144771721	2.1396	0.715462
6	rs407788160	32071177	2.1392	0.715328
2	rs160144180	75893323	2.1387	0.715094
15	rs398509795	17729553	2.138	0.714659
15	rs400991225	17723614	2.1377	0.714624
3	rs414388282	29160062	2.1371	0.714289
1	rs413212905	156694400	2.1371	0.714554
15	rs407989708	29595531	2.1363	0.714019
15	rs405608190	32849035	2.1363	0.714284
15	rs423336906	17784276	2.1359	0.714148
3	rs419019810	130406422	2.1345	0.713012
3	rs408063479	160923432	2.1343	0.713076
1	rs423353131	248739162	2.1342	0.71324
15	rs404892892	74609337	2.1336	0.712904
2	rs424015412	201308428	2.1331	0.712668
15	rs414328568	29987778	2.1325	0.712331
3	rs161834707	213382494	2.1318	0.711894
18	rs429102825	31337240	2.1317	0.712057
1	rs419308098	264510319	2.1307	0.71132
2	rs413776278	64068749	2.1302	0.711083
18	rs414475194	61746997	2.1302	0.711346
18	rs422037662	11563607	2.1298	0.711208
1	rs429473362	144196670	2.1293	0.710971
1	rs405402510	40779205	2.1291	0.711033
10	rs160488801	11429018	2.1288	0.710995
16	rs429621408	41565907	2.1286	0.711057
4	rs403628851	100890954	2.1283	0.711018
25	rs422670834	21676723	2.1279	0.71088
16	rs402279015	59617110	2.1277	0.710941
3	rs422624333	98824172	2.1267	0.710203
22	rs402886082	33376147	2.1265	0.710264
15	rs429945549	58368865	2.1256	0.709625
20	rs398585832	9283780	2.1253	0.709585
18	rs419893229	39194428	2.1252	0.709746
1	rs407834914	230155969	2.1251	0.709906
15	rs425137234	32895621	2.1251	0.710167
4	rs159745581	5252005	2.1249	0.710227
15	rs419145844	32225059	2.1248	0.710387
1	rs421898759	36150375	2.1242	0.710047
1	rs398728225	197690506	2.1237	0.709806
19	rs404015799	4490305	2.1223	0.708666
1	rs427299091	181499150	2.122	0.708625
3	rs418967850	199834101	2.1215	0.708384
11	rs428572367	28127563	2.1212	0.708343
24	rs400307431	39180378	2.1211	0.708502
15	rs429229660	53810427	2.1202	0.707861
25	rs403601365	22683716	2.1201	0.70802
1	rs412303431	199169568	2.1196	0.707778
18	rs402369567	15368880	2.1194	0.707836
18	rs424736792	35247374	2.1193	0.707994
1	rs407503444	197938850	2.1187	0.707652
25	rs403032796	18948270	2.1178	0.70701
16	rs419484242	42541160	2.1177	0.707168
3	rs428620605	120908908	2.1174	0.707125
1	rs427333801	53696932	2.1174	0.707383
1	rs422923183	183475506	2.117	0.70724
9	rs424129843	72508959	2.1167	0.707197
20	rs405674010	19572639	2.1162	0.706954
10	rs402056860	65919618	2.1162	0.707211
3	rs417617432	148173101	2.1161	0.707367
1	rs426890921	139872555	2.116	0.707524
20	rs408655725	45328900	2.1159	0.70768
9	rs411696472	73685926	2.1155	0.707536
1	rs419005462	156616534	2.1154	0.707692
17	rs410886803	70947463	2.1153	0.707848
10	rs419242411	13589875	2.1153	0.708104
10	rs401208838	65853941	2.1153	0.708359
5	rs421546347	98978995	2.1147	0.708015
7	rs428565766	96171030	2.1144	0.70797
3	rs399718582	98760452	2.1133	0.707125
20	rs410073729	36591040	2.1132	0.70728
18	rs399571956	10580631	2.1131	0.707435
20	rs398569363	18915997	2.1128	0.707389
10	rs404363365	31575000	2.1128	0.707644
22	rs407710344	12554632	2.1124	0.707498
13	rs424934703	63951225	2.1115	0.706852
4	rs419121813	100673430	2.1113	0.706906
15	rs408421774	56352635	2.1113	0.70716
18	rs399577192	27848815	2.1112	0.707314
3	rs420028303	159753278	2.1107	0.707068
1	rs400958395	43038233	2.1106	0.707221
1	rs422113553	198933003	2.1101	0.706974
1	rs428635111	154337097	2.1088	0.705928
9	rs420840547	75057386	2.1086	0.705981
3	rs415597699	118159744	2.1082	0.705834
2	rs427386997	188025872	2.1082	0.706086
6	rs400574301	32053677	2.1081	0.706239
13	rs401839324	17984524	2.1081	0.706491
15	rs405804147	74529586	2.108	0.706643
10	rs424052373	31659650	2.108	0.706896
20	rs418892380	45398622	2.1062	0.705348
2	rs399507896	226863575	2.1056	0.704999
6	rs399627106	107441251	2.105	0.704651
1	rs407616893	197434168	2.1043	0.704203
18	rs426236479	35354152	2.1041	0.704254
16	rs419172816	46458873	2.104	0.704405
1	rs426321906	154125563	2.1033	0.703956
20	rs409309133	6430896	2.1032	0.704107
11	rs161112398	53744012	2.1024	0.703558
18	rs193644378	31233938	2.1022	0.703609
25	rs406513764	17821149	2.1021	0.703759
22	rs424237534	33166374	2.1018	0.70371
21	rs404189728	35266106	2.1015	0.70366
20	rs408498294	37873712	2.1012	0.70361
13	rs408699318	77138413	2.1012	0.70386
18	rs418458023	11040815	2.101	0.70391
3	rs421439161	131811064	2.1007	0.70386
25	rs406665632	20767796	2.1006	0.704009
16	rs406326527	46631372	2.1006	0.704259
23	rs404917749	13296146	2.1002	0.704108
11	rs411124376	27978192	2.1	0.704157
18	rs423364339	10802042	2.0995	0.703906
3	rs420538718	102496500	2.0993	0.703955
18	rs401753085	14307762	2.0991	0.704003
3	rs422999175	112785918	2.0989	0.704052
21	rs161627521	42545179	2.0988	0.7042
25	rs413347811	19174899	2.0981	0.703748
12	rs412735699	37626154	2.098	0.703896
7	rs415224987	44071325	2.0977	0.703844
2	rs416025294	123685387	2.0977	0.704092
20	rs413064597	11784126	2.0975	0.70414
1	rs402791704	267662733	2.0973	0.704187
1	rs410132667	231519254	2.0972	0.704335
18	rs428906879	23868435	2.0972	0.704582
25	rs405230449	42782261	2.097	0.704629
10	rs404851038	9069377	2.0966	0.704476
3	rs417916710	154223123	2.0955	0.703623
12	rs162060522	35523687	2.0951	0.70347
1	rs399104797	267624251	2.095	0.703616
19	rs406259885	7175627	2.0944	0.703263
18	rs402375253	7636801	2.0941	0.703209
7	rs402922926	84642704	2.094	0.703355
23	rs401318703	52425055	2.0938	0.703401
14	rs417175712	53660423	2.0935	0.703347
3	rs417786047	199187253	2.0931	0.703193
8	rs428956170	68665331	2.0924	0.702738
15	rs412547191	61391949	2.0923	0.702884
1	rs415810941	183409916	2.0922	0.703029
3	rs399473404	133151531	2.0921	0.703174
1	rs413629191	229393801	2.0921	0.703419
18	rs399263910	35300755	2.0919	0.703464
1	rs419592427	229150583	2.0917	0.703509
24	rs408137635	17922708	2.0904	0.702453
18	rs404152004	30820687	2.0897	0.701998
9	rs423225397	17536810	2.0896	0.702142
18	rs425274311	44314629	2.0895	0.702286
15	rs426539273	61368144	2.0891	0.70213
11	rs415185078	29668682	2.0891	0.702374
23	rs425191865	24963337	2.0888	0.702318
3	rs412813966	147993519	2.0886	0.702362
13	rs420277515	64545875	2.0886	0.702605
9	rs402683301	75092951	2.0871	0.701349
3	rs399921230	99745362	2.0871	0.701592
13	rs160582228	51561091	2.087	0.701735
25	rs402227841	22554206	2.0862	0.701178
20	rs400355546	21430605	2.0861	0.701321
25	rs413961165	22601110	2.086	0.701463
3	rs409568101	153996225	2.0859	0.701606
1	rs400610543	184464761	2.0859	0.701848
7	rs426743118	95791524	2.0856	0.701791
19	rs427733907	12189222	2.0856	0.702033
15	rs404316700	23998531	2.0853	0.701975
5	rs429616853	98155674	2.0848	0.701717
22	rs398281513	4058524	2.0848	0.701958
10	rs412070735	9111869	2.0848	0.7022
18	rs429047167	38067623	2.084	0.701642
1	rs428474064	144029243	2.0827	0.700583
4	rs423718578	466531	2.0826	0.700724
7	rs418075476	85946785	2.082	0.700365
1	rs402726865	179108753	2.082	0.700606
18	rs426029173	10549249	2.082	0.700847
10	rs418104420	73906366	2.081	0.700088
12	rs406824125	35258360	2.0807	0.700028
18	rs400059458	29271902	2.0801	0.699669
10	rs409841346	14321315	2.0798	0.699609
3	rs410010648	209964912	2.0792	0.699249
3	rs398877176	125482571	2.0791	0.699389
18	rs421406968	17038520	2.0791	0.699629
3	rs413141611	210877033	2.0789	0.699669
4	rs412086828	100651601	2.0784	0.699408
4	rs406879778	111490148	2.0783	0.699548
12	rs422997699	37898225	2.0774	0.698887
22	rs421340856	30772751	2.0771	0.698826
1	rs426986109	156217634	2.0767	0.698665
3	rs159832258	131850842	2.0763	0.698504
22	rs402980069	20723334	2.0758	0.698243
3	rs428202064	16450804	2.0757	0.698382
25	rs414381486	21460054	2.0754	0.69832
18	rs413552380	30764193	2.0753	0.698459
15	rs428157279	59609218	2.0745	0.697897
18	rs399411986	11643995	2.0742	0.697835
4	rs402039738	97358728	2.0735	0.697373
11	rs402020435	43132956	2.0728	0.696911
12	rs414806909	77476436	2.0727	0.697049
1	rs418698189	86704493	2.0723	0.696887
3	rs402318581	91457795	2.0722	0.697024
2	rs402884317	248153301	2.0721	0.697161
19	rs422485828	4219256	2.072	0.697299
1	rs400106329	261294390	2.0717	0.697236
18	rs404099081	61893891	2.0713	0.697073
11	rs410744616	32097547	2.0708	0.69681
4	rs410856838	100927761	2.0707	0.696946
18	rs398375399	18406089	2.0696	0.696083
17	rs405136354	59364698	2.0692	0.69592
15	rs423005514	72750183	2.069	0.695956
11	rs415550643	27775225	2.0689	0.696092
22	rs423454755	33366140	2.0677	0.695128
9	rs422330435	16492740	2.0674	0.695064
25	rs407997329	20019530	2.0674	0.6953
18	rs407228580	7504774	2.0673	0.695436
16	rs416064724	14779714	2.0669	0.695271
25	rs407727392	10890491	2.0663	0.694907
1	rs399572384	196297658	2.0658	0.694642
21	rs419347404	42492873	2.065	0.694077
3	rs413785899	78825482	2.0643	0.693612
17	rs418552282	13986172	2.0639	0.693447
1	rs425446505	15752268	2.0638	0.693582
13	rs422093411	39477959	2.0636	0.693617
4	rs410772417	34541313	2.0634	0.693651
13	rs421853735	64525541	2.0624	0.692886
12	rs401476466	74091283	2.0615	0.69222
13	rs404431330	64231161	2.0613	0.692254
22	rs429301463	20794622	2.0609	0.692088
22	rs420507183	11230867	2.0597	0.691122
5	rs410626274	98229351	2.0593	0.690956
15	rs55631534	33010045	2.0593	0.69119
12	rs425189635	38584294	2.0593	0.691423
4	rs425821699	18798085	2.0589	0.691257
15	rs408713034	50431787	2.0588	0.69139
18	rs425668860	30686704	2.0586	0.691423
3	rs55630094	103516744	2.058	0.691056
18	rs430684800	36899076	2.0579	0.691189
23	rs426992650	26590611	2.0575	0.691022
3	rs417721386	78883576	2.0574	0.691155
1	rs427262729	7017348	2.0573	0.691287
1	rs416037277	154220829	2.0573	0.69152
1	rs423403002	16800804	2.057	0.691452
20	rs423527234	18853816	2.056	0.690684
9	rs423710660	60972265	2.0558	0.690716
15	rs417047177	28461659	2.0551	0.690248
2	rs401901404	248112164	2.0543	0.68968
3	rs407134286	15370478	2.0541	0.689712
1	rs424444088	40441918	2.0529	0.688743
12	rs426361480	38727448	2.0522	0.688275
25	rs424561117	19190707	2.052	0.688306
18	rs413048511	3064196	2.0518	0.688337
3	rs407304214	98770986	2.0511	0.687868
3	rs161958101	99614217	2.0508	0.687799
18	rs401303594	23441077	2.0507	0.68793
1	rs416786023	247172324	2.0502	0.687661
4	rs428474696	94474758	2.0501	0.687791
1	rs426615617	156959413	2.0499	0.687822
7	rs400586751	85364117	2.0495	0.687652
13	rs414109716	36372336	2.0494	0.687782
1	rs404054437	196946680	2.0489	0.687512
4	rs412320897	4481210	2.0487	0.687542
3	rs417671294	125138139	2.0487	0.687772
2	rs425629077	21950043	2.0485	0.687802
3	rs159828110	125502661	2.0484	0.687931
4	rs421479775	13025738	2.0483	0.688061
4	rs398545621	33627608	2.0481	0.68809
1	rs426936500	187403957	2.0478	0.68802
1	rs421248254	185568797	2.0451	0.685549
15	rs416530753	27197477	2.0447	0.685378
18	rs407391683	38122846	2.0446	0.685507
11	rs420601822	43208941	2.0436	0.684735
13	rs420641608	63888090	2.0433	0.684664
21	rs423976825	41865982	2.0425	0.684092
18	rs414049862	32943056	2.0424	0.684221
1	rs405387711	179067307	2.0421	0.684149
1	rs421508646	173019700	2.0418	0.684077
18	rs429870572	35866387	2.0415	0.684005
13	rs408729980	57436995	2.0413	0.684033
19	rs408838569	5764875	2.0411	0.684061
12	rs419417198	35469793	2.0407	0.683889
3	rs406918073	126383364	2.0403	0.683716
1	rs424432419	249145423	2.0403	0.683944
19	rs406310796	5639489	2.04	0.683871
12	rs411503237	37513820	2.0393	0.683398
18	rs419191546	31790104	2.0389	0.683225
20	rs427260211	37732203	2.0386	0.683152
2	rs401930170	201268186	2.0383	0.683079
18	rs402027532	29302843	2.0382	0.683206
9	rs402141656	72383768	2.038	0.683232
4	rs409866768	94889708	2.0379	0.683359
10	rs407336037	31795511	2.0377	0.683385
1	rs429670582	171952314	2.0373	0.683212
3	rs411376847	153782813	2.0371	0.683238
18	rs417682431	7684359	2.037	0.683364
3	rs424874762	125997329	2.0369	0.68349
12	rs401684061	37616629	2.0369	0.683715
15	rs407879401	74439080	2.0367	0.683741
13	rs400514190	16069268	2.0365	0.683767
2	rs424137596	229937920	2.0364	0.683892
15	rs425284783	32954908	2.0363	0.684017
18	rs415805957	34598799	2.0361	0.684043
25	rs399843608	17992033	2.036	0.684168
21	rs425334120	35215947	2.036	0.684393
1	rs415186103	268788614	2.0353	0.683917
7	rs429736819	21626745	2.035	0.683842
15	rs160729696	58818897	2.0345	0.683567
3	rs417995525	119370074	2.0344	0.683691
1	rs414595522	201290015	2.0344	0.683916
16	rs409139790	6521318	2.0343	0.68404
25	rs161568251	22674232	2.0342	0.684164
3	rs414623013	149214664	2.0341	0.684288
1	rs413856769	181504673	2.0338	0.684212
11	rs414452725	28587849	2.0337	0.684336
11	rs413445059	25945463	2.0337	0.68456
23	rs402368632	20313011	2.0333	0.684383
15	rs404907127	58612510	2.0333	0.684607
26	rs416430488	23634167	2.0332	0.68473
18	rs414107228	34736245	2.0332	0.684953
3	rs404561027	7096536	2.0328	0.684776
9	rs405286764	75471746	2.0324	0.684599
9	rs413046383	32567600	2.032	0.684422
9	rs430114333	70837176	2.0315	0.684145
15	rs409994005	61840336	2.0315	0.684368
11	rs419548036	25797721	2.0315	0.68459
3	rs425999507	211015987	2.0308	0.684113
6	rs415078694	79528076	2.0305	0.684035
15	rs414604394	62792678	2.0297	0.683457
4	rs414102632	66762058	2.0291	0.683079
18	rs418966104	14723141	2.029	0.683201
15	rs410190141	55155918	2.029	0.683423
17	rs413116962	70637815	2.0288	0.683445
1	rs398716572	156750016	2.028	0.682866
2	rs398337335	109997508	2.0279	0.682988
23	rs400304900	24708689	2.0279	0.683209
9	rs160663919	73922303	2.0275	0.683031
3	rs399187059	111974585	2.0272	0.682952
10	rs428655261	13836343	2.0269	0.682873
10	rs402898542	31707518	2.0268	0.682994
17	rs421072348	2655110	2.0265	0.682915
12	rs425383054	37781204	2.0257	0.682335
1	rs405022689	258400488	2.0251	0.681956
3	rs410318304	25316515	2.025	0.682077
20	rs422234273	37971446	2.025	0.682297
18	rs414278791	40711562	2.0246	0.682117
3	rs422669393	9151394	2.0244	0.682137
7	rs430151348	51672140	2.0243	0.682257
21	rs420327996	44830901	2.0237	0.681877
10	rs429726119	11247011	2.0236	0.681997
8	rs417961050	2831500	2.0234	0.682017
18	rs402841081	35806849	2.0231	0.681937
15	rs406038455	23274995	2.023	0.682056
18	rs423245726	43400159	2.0226	0.681876
7	rs398422701	44305012	2.0225	0.681995
22	rs422129807	11507029	2.0225	0.682214
1	rs409208660	172925184	2.0225	0.682433
9	rs401773107	17320158	2.0222	0.682352
13	rs424662056	66349612	2.0216	0.681971
13	rs429704124	39311565	2.0214	0.68199
1	rs402165331	229409648	2.021	0.681808
15	rs409945266	61240954	2.0208	0.681827
20	rs404933891	21944951	2.0203	0.681545
1	rs427654932	126047651	2.0203	0.681763
15	rs162041107	32913801	2.0202	0.681882
7	rs420534628	44125809	2.0198	0.6817
2	rs402631453	123429354	2.0196	0.681718
22	rs424322102	10660858	2.0182	0.680536
4	rs423722908	17270675	2.0176	0.680153
2	rs413392635	21880056	2.0172	0.679971
10	rs404595255	12934350	2.0172	0.680188
3	rs159853579	148869186	2.0163	0.679506
[truncated: 41,392 more rows]

## Sheet: Tab S2
Table S2 LDLA mapping results for all the 43,390 50K SNP positions tested for SP
OAR	SNP name	Position (bp)	-log10(p-value)	-log10(FDR)
20	rs419287784	24791184	18.0254	13.388
20	rs401796305	24803979	17.6845	13.3481
20	rs413015672	24860179	17.634	13.4737
20	rs408077455	24768145	17.5464	13.5111
20	rs425465446	24921142	17.1251	13.1867
20	rs416091045	24894821	16.5942	12.735
20	rs400416200	24710110	16.5341	12.7418
20	rs406346409	24676534	15.8873	12.153
20	rs408744807	24972648	15.7173	12.0342
20	rs412535299	25039169	15.6884	12.051
20	rs424723267	25133007	15.4525	11.8565
20	rs55628743	24653807	14.3244	10.7662
20	rs401972507	24581193	14.2922	10.7688
20	rs429116493	24467667	13.8418	10.3505
20	rs161323384	24624613	13.7115	10.2502
20	rs400165069	24529150	13.3582	9.92493
20	rs414629716	24297745	13.3099	9.90296
20	rs399050892	25142963	13.1851	9.80298
20	rs425400296	25180183	12.8018	9.44316
20	rs404097612	24411776	12.7477	9.41134
20	rs422880779	25700506	12.5777	9.26253
20	rs430210666	24361047	12.4097	9.11473
20	rs428228220	24325158	12.2341	8.95844
20	rs414337968	25173405	12.109	8.85182
20	rs162202037	27292218	12.0017	8.76225
20	rs422795890	26313314	11.9714	8.74898
20	rs404647437	26446337	11.6435	8.43747
20	rs412579189	27355659	11.6243	8.43407
20	rs162201020	26249793	11.5547	8.37971
20	rs402446828	27370936	11.4992	8.33893
20	rs428300787	24176040	11.3109	8.16487
20	rs423635792	27468349	11.0734	7.94116
20	rs416559437	26079698	11.0589	7.94002
20	rs407065180	27393461	10.9858	7.87989
20	rs422928005	27213058	10.5385	7.44518
20	rs409758064	27717147	10.306	7.22491
20	rs414439350	26755232	10.149	7.07981
20	rs419394318	26559262	9.9098	6.85219
20	rs408781233	26822005	9.9005	6.85417
20	rs409353198	24081138	9.6195	6.58417
20	rs408967081	26704116	9.6093	6.58469
20	rs426077919	23967105	9.5835	6.56936
20	rs417024146	24112290	9.5704	6.56648
20	rs425955874	27066456	9.5679	6.57396
20	rs426935698	25993444	9.5239	6.53972
20	rs425884310	27806379	9.4529	6.47827
20	rs401902962	26590279	9.4489	6.48361
20	rs426859659	24046661	9.4362	6.48005
20	rs424922359	27010847	9.205	6.25781
20	rs417954867	26983500	9.1529	6.21448
20	rs425723252	27109602	8.9868	6.05698
20	rs407060040	26164571	8.9766	6.05521
20	rs398658087	26734918	8.8604	5.94729
20	rs407603569	26549066	8.8145	5.9095
20	rs421449434	28498427	8.7238	5.82677
20	rs427183739	28566365	8.6336	5.7444
20	rs406097570	23858272	8.4399	5.55839
20	rs421181203	32054935	8.3775	5.50354
20	rs414788000	28418356	8.3578	5.49126
20	rs418189058	23883895	8.2527	5.39346
20	rs403102319	23808936	8.2168	5.36474
20	rs401476704	28429172	8.1918	5.3468
20	rs403630544	28269878	8.1597	5.32165
20	rs423111466	32307199	8.0275	5.19629
20	rs414154811	32243737	7.9103	5.08582
20	rs411208275	27167306	7.858	5.04015
20	rs401617245	32166542	7.832	5.02069
20	rs405744328	23487807	7.6921	4.88722
20	rs417159560	31363475	7.6505	4.85196
20	rs426251313	32094223	7.6358	4.84351
20	rs429123223	28219194	7.6172	4.83107
20	rs428173507	26117771	7.6151	4.83504
20	rs423272277	23699626	7.5879	4.81383
20	rs424743329	32524893	7.5157	4.74754
20	rs411812248	32229080	7.4973	4.73497
20	rs421969511	32154419	7.4372	4.68062
20	rs423269566	31223836	7.4022	4.6513
20	rs405997195	31337054	7.3661	4.6208
20	rs409073625	28598592	7.3318	4.59204
20	rs405565693	32384949	7.3234	4.5891
20	rs428433908	31417321	7.3054	4.5765
20	rs402230048	27954812	7.269	4.54542
20	rs420258437	27918440	7.2474	4.52909
20	rs416428526	27936473	7.2346	4.52149
20	rs418154609	32665100	7.2333	4.52533
20	rs399223810	31983671	7.205	4.50211
20	rs418603354	31537874	7.1821	4.48423
20	rs420332352	28585626	7.097	4.40409
20	rs424258631	23641454	7.0705	4.3825
20	rs415803305	31161516	7.0685	4.38535
20	rs429080171	26215807	7.0417	4.36335
20	rs401007523	30417449	6.9314	4.2578
20	rs424607185	23773469	6.8646	4.19569
20	rs400592586	32179179	6.8297	4.16544
20	rs412970625	31645671	6.7719	4.11223
20	rs430655236	28660965	6.7147	4.05958
20	rs411017888	31288158	6.7027	4.05208
20	rs401291319	32532465	6.6993	4.05314
20	rs420450599	31273686	6.6905	4.04875
20	rs422561017	30318846	6.6705	4.03311
20	rs400375386	28993848	6.6635	4.03043
20	rs406819122	31443849	6.6095	3.98071
20	rs398407432	35129050	6.5102	3.88565
20	rs407278747	30292332	6.436	3.81564
20	rs427551141	29961104	6.335	3.7188
20	rs401893791	32025269	6.27	3.65792
20	rs399176371	30821776	6.2514	3.64339
20	rs410380442	32573533	6.1872	3.58323
20	rs400959914	28953897	6.1812	3.58124
20	rs412058527	23561844	6.1795	3.5835
20	rs428813578	32776069	6.1481	3.55603
20	rs405102167	30383587	6.1465	3.55833
20	rs161333007	28938824	6.1446	3.56029
20	rs413542016	29120959	6.1254	3.54492
20	rs404636202	31103072	6.096	3.51931
20	rs412398924	23614622	6.0431	3.47017
20	rs430252396	29829114	5.9858	3.4166
20	rs405833081	23740518	5.9646	3.39909
20	rs419667405	30527522	5.9389	3.37706
20	rs419450960	23116415	5.9081	3.34989
20	rs428693392	31067712	5.8877	3.3331
20	rs406528427	34669870	5.8712	3.32017
20	rs408129475	30510380	5.86	3.31252
20	rs421795987	33338897	5.8518	3.30783
20	rs399189470	30066632	5.8388	3.29832
20	rs419972131	35064955	5.8099	3.27288
20	rs429869071	32810693	5.8067	3.27311
20	rs416636474	30446011	5.7948	3.26462
20	rs424401689	32460560	5.7921	3.2653
20	rs411257161	28870755	5.7723	3.24885
20	rs425664882	29169977	5.7702	3.25008
20	rs399379979	20355658	5.7592	3.24238
20	rs419450322	31720033	5.7553	3.24176
20	rs407111465	29363538	5.7476	3.23732
20	rs420925597	33196948	5.7434	3.23634
20	rs409252678	20185224	5.7249	3.22105
20	rs430550775	33026813	5.7215	3.22083
20	rs426138876	30898995	5.6746	3.17709
1	rs426626566	199051831	5.6568	3.16243
20	rs423208508	32755954	5.6499	3.15864
20	rs402325467	29095417	5.62	3.13183
20	rs399485900	23346706	5.5949	3.1098
20	rs401623777	35029853	5.5938	3.11175
20	rs406530451	20478310	5.5894	3.11037
20	rs427369821	31789702	5.5714	3.09538
20	rs413553624	30750846	5.5708	3.09776
20	rs401979282	31754661	5.5705	3.10043
20	rs400052457	28757315	5.5662	3.09907
20	rs407396682	34818549	5.564	3.0998
20	rs411480836	20516642	5.4653	3.004
20	rs421272145	29333142	5.4214	2.96299
20	rs403679593	29470757	5.385	2.92945
20	rs408207013	31685693	5.3749	2.9222
20	rs427565974	34654532	5.3747	2.92483
20	rs161334479	29411109	5.3725	2.92544
20	rs428050534	33249348	5.3667	2.92243
20	rs410700678	23399677	5.3596	2.91811
20	rs409138058	33085069	5.3421	2.90337
20	rs423123007	30980395	5.3329	2.89691
20	rs427257968	23148676	5.2771	2.84383
20	rs428388917	30248703	5.2524	2.82184
20	rs421846900	20486158	5.1732	2.74533
1	rs409294023	191224423	5.1306	2.7054
20	rs400878716	23497932	5.1191	2.69655
20	rs408295052	32973812	5.1108	2.69089
20	rs410115987	31030676	5.1024	2.68512
20	rs428763316	34788187	5.0998	2.68513
20	rs412793701	35052143	5.0846	2.67252
20	rs421843101	34715909	5.079	2.6695
1	rs414257053	178807614	5.0768	2.66986
20	rs402836490	32560843	5.074	2.66961
15	rs398687115	62227420	5.0393	2.63744
20	rs423938588	29058138	5.0301	2.63076
20	rs426827100	35345254	5.0187	2.62186
20	rs409992001	30100244	5.0139	2.61955
20	rs414150167	35172824	4.9598	2.56792
20	rs419147846	34864331	4.9084	2.51898
20	rs410961106	35270939	4.8633	2.47633
20	rs409593140	31810156	4.8623	2.47776
15	rs422539193	62167825	4.8475	2.46538
20	rs406417853	33256069	4.8403	2.46059
1	rs419262675	191134069	4.807	2.42968
15	rs412991236	58872166	4.7919	2.41696
22	rs416752249	12037858	4.7915	2.41893
20	rs415393896	33012448	4.7849	2.41468
20	rs420475164	20293549	4.7443	2.37642
15	rs401086187	62428941	4.7308	2.36525
20	rs415449558	19969218	4.7057	2.34247
20	rs405268745	35390674	4.6698	2.30887
20	rs425377854	20960750	4.6533	2.29466
1	rs419279054	199127822	4.6402	2.28384
1	rs399122125	178755797	4.6379	2.28381
8	rs421755562	33478511	4.6372	2.28537
20	rs414898703	29752275	4.637	2.28741
15	rs406761871	62390041	4.6278	2.28044
1	rs426808388	199093168	4.6176	2.27247
20	rs410079568	23317975	4.6108	2.26788
20	rs424452013	34255897	4.5759	2.23518
20	rs423186458	20545851	4.5609	2.22236
20	rs415606417	23249876	4.5564	2.22004
1	rs411607759	178959663	4.5061	2.17191
20	rs428498394	20804194	4.4844	2.15236
1	rs416666795	179081658	4.47	2.14011
20	rs414401198	35141124	4.4315	2.10374
20	rs429947991	23043970	4.4209	2.09526
22	rs404920157	12231850	4.3795	2.05598
1	rs405149245	199157665	4.3784	2.05698
1	rs398971526	34849974	4.3422	2.02287
20	rs418306980	20877851	4.3345	2.01726
4	rs402905346	37750322	4.3171	2.00193
1	rs404688804	175044848	4.3166	2.00349
22	rs427581258	12110759	4.2996	1.98855
20	rs408462506	23074221	4.2921	1.98309
1	rs400041135	198717227	4.2819	1.97492
20	rs422490207	23437730	4.2438	1.93885
1	rs403452641	199111439	4.239	1.93606
20	rs426958735	29915062	4.23	1.92907
20	rs402492304	20843191	4.2244	1.92547
15	rs407210471	62062792	4.2188	1.92185
4	rs412518791	11026540	4.216	1.92103
20	rs422475715	20087494	4.2126	1.9196
20	rs421052843	23228070	4.1966	1.90556
4	rs423908600	10392298	4.1872	1.89812
15	rs424795360	58929755	4.185	1.89786
20	rs404712091	20009723	4.1475	1.86229
18	rs402411363	12155914	4.1392	1.85592
20	rs429735113	36062720	4.1387	1.85734
20	rs400237379	33400890	4.1295	1.85005
20	rs407821201	19905236	4.1254	1.84785
15	rs402762245	62505020	4.1246	1.84894
4	rs414591018	10426812	4.108	1.83422
20	rs412776542	20728925	4.1071	1.8352
15	rs410434824	64068132	4.0863	1.81627
15	rs404651957	64174483	4.0658	1.79763
20	rs418261082	19739300	4.0616	1.79528
20	rs425197781	35208484	4.0545	1.79002
15	rs407936891	58777302	4.0496	1.78696
1	rs402133776	191187310	4.0488	1.78799
15	rs160729696	58818897	4.0485	1.78951
1	rs425745849	191757638	4.0366	1.77942
20	rs429476857	19834355	4.0343	1.77893
20	rs398175088	19944060	4.0325	1.77893
13	rs426470812	21714534	4.0213	1.76952
20	rs161322236	20050299	4.0166	1.7666
15	rs409674939	58976244	4.004	1.75578
22	rs429369603	12341020	4.0028	1.75635
20	rs426204831	19799609	3.9888	1.74411
1	rs404421554	178953995	3.9746	1.73166
1	rs404884623	181420103	3.9729	1.73171
25	rs409758236	18509266	3.9692	1.72975
1	rs417378620	176112613	3.9424	1.70468
15	rs410769314	63007381	3.9386	1.70261
3	rs423772951	124999036	3.9306	1.69633
22	rs405547415	11995279	3.9167	1.68414
1	rs420319279	191854697	3.9057	1.67485
26	rs161525671	14439228	3.8974	1.66825
15	rs418411935	59054295	3.8949	1.66744
1	rs408565557	165633312	3.8888	1.66303
15	rs401159266	56284888	3.8877	1.66361
15	rs412259020	62476436	3.8841	1.66168
1	rs402726865	179108753	3.8791	1.65835
15	rs426078424	64145505	3.877	1.65791
1	rs412383369	191673387	3.8709	1.65347
25	rs419895271	18447685	3.8593	1.64351
22	rs399907821	33753218	3.8499	1.63576
15	rs398287855	62620676	3.8476	1.63509
20	rs411977170	22712261	3.8431	1.63222
5	rs411203284	95208526	3.8428	1.63355
21	rs400815184	47230781	3.8346	1.62696
8	rs419456975	34752160	3.8328	1.62677
1	rs427299091	181499150	3.8278	1.62338
1	rs421639750	174995921	3.8278	1.62498
9	rs417552605	34510191	3.8096	1.60837
3	rs399736756	125625717	3.8067	1.60706
4	rs405504061	44226320	3.8019	1.60384
1	rs425837735	34912215	3.7956	1.59912
20	rs417465531	22920692	3.7947	1.59979
1	rs416216447	181448885	3.7862	1.59286
3	rs402372969	125045137	3.7766	1.58481
1	rs412303431	199169568	3.7755	1.58527
3	rs418494759	73764852	3.7306	1.54192
1	rs428663256	181734129	3.7297	1.54256
3	rs426743498	124937612	3.7147	1.5291
1	rs406809272	165656462	3.6972	1.51313
1	rs428572566	191314171	3.6794	1.49686
1	rs428390920	171776534	3.6726	1.49158
26	rs428341387	14550183	3.6696	1.49009
20	rs400601410	36026848	3.6688	1.4908
8	rs425061847	33634598	3.667	1.49051
1	rs400498440	39364845	3.6598	1.48481
20	rs416185388	29950368	3.6568	1.4833
20	rs404365787	37607113	3.6545	1.48249
12	rs404681870	74830290	3.6542	1.48368
1	rs416069130	198888061	3.6541	1.48506
6	rs414073000	27232522	3.6522	1.48463
4	rs400489665	10989998	3.6453	1.4792
4	rs430104038	37835445	3.6354	1.47077
4	rs430332064	11153220	3.6319	1.46873
1	rs417130062	181588793	3.6315	1.46978
4	rs414753877	37765790	3.6191	1.45883
13	rs160582228	51561091	3.6145	1.45568
15	rs405453544	62986030	3.6121	1.45472
1	rs403719641	181141623	3.6012	1.44525
1	rs411361973	198965796	3.5987	1.44418
1	rs415206869	193599187	3.5966	1.44351
1	rs420459027	34811092	3.5877	1.43603
20	rs404229534	34414893	3.586	1.43575
15	rs416732004	62586843	3.5818	1.43296
11	rs429602859	32611927	3.5813	1.43387
15	rs426074207	62292399	3.5694	1.42337
1	rs414791998	191790105	3.5683	1.42367
1	rs400193678	34931948	3.5673	1.42406
15	rs414323803	59113668	3.5521	1.41025
1	rs405387711	179067307	3.5487	1.40824
15	rs426539273	61368144	3.5467	1.40762
4	rs429970693	100338684	3.5452	1.4075
1	rs430060045	165604076	3.5446	1.40827
4	rs421877183	11433034	3.5411	1.40614
21	rs421518323	47019334	3.5382	1.4046
15	rs412547191	61391949	3.5187	1.38646
15	rs430416997	63063972	3.5141	1.38322
1	rs398873372	198577565	3.5065	1.37697
20	rs410479000	20932737	3.5064	1.37821
1	rs411929075	114681453	3.4902	1.36336
1	rs414457655	176162989	3.488	1.36249
1	rs405685365	35171902	3.4798	1.35563
1	rs398974764	191631976	3.4791	1.35626
1	rs405929328	115529004	3.4744	1.35288
15	rs403033112	62564215	3.4722	1.35201
1	rs418216531	156483384	3.4698	1.35092
4	rs420893428	11186983	3.4649	1.34734
8	rs419110524	33766563	3.4642	1.34795
20	rs430699131	34554557	3.4602	1.34525
3	rs403270332	218365890	3.4589	1.34526
20	rs404864466	22695906	3.4519	1.33956
1	rs430090678	181707713	3.4513	1.34025
1	rs410547769	191720201	3.4453	1.33554
20	rs411123053	22648501	3.4397	1.33123
1	rs428383172	124032441	3.4384	1.33121
18	rs422213460	12763249	3.4371	1.33119
4	rs405868345	37633858	3.432	1.32736
15	rs403134770	59012125	3.4313	1.32794
1	rs417008814	192018252	3.4274	1.3253
1	rs428296516	179100463	3.4246	1.32377
4	rs422288399	42369371	3.421	1.32143
1	rs420832235	182275203	3.4184	1.32009
12	rs411503237	37513820	3.4097	1.31264
1	rs425605295	178833054	3.4057	1.30989
10	rs423138418	67969179	3.4056	1.31104
1	rs408233926	190831350	3.3947	1.30138
1	rs419657985	179022600	3.3939	1.30182
5	rs405358541	95188060	3.3914	1.30055
15	rs421695633	61277720	3.3912	1.30159
20	rs420941360	22519028	3.3864	1.29801
20	rs398566411	22480205	3.3787	1.29154
4	rs422768852	42977214	3.3723	1.28636
6	rs418089550	28609633	3.372	1.28728
1	rs401787082	178552841	3.3713	1.28779
15	rs415656788	59322272	3.3689	1.2866
9	rs415340400	73275504	3.3685	1.28741
4	rs405240565	11101308	3.3657	1.28582
1	rs406288342	176085481	3.3655	1.28682
1	rs415527117	192125732	3.3643	1.28682
20	rs399240738	21802223	3.363	1.28671
1	rs420425526	126001684	3.3589	1.2838
7	rs417641898	45506954	3.3587	1.28479
20	rs414687503	23008511	3.3543	1.28158
1	rs424618691	178720545	3.3543	1.28276
4	rs417152368	37664073	3.3537	1.28334
15	rs413536575	62723159	3.3515	1.28231
18	rs415692334	13873940	3.3478	1.27978
8	rs417109450	35226290	3.338	1.27115
1	rs408735286	175423428	3.3376	1.27192
1	rs405873118	181528952	3.3297	1.26518
17	rs410886803	70947463	3.3283	1.26494
1	rs416332547	185161187	3.3213	1.2591
3	rs403062565	73744951	3.3209	1.25985
20	rs428444634	19637135	3.3203	1.2604
15	rs403685908	62927776	3.3203	1.26155
16	rs426415781	58382625	3.3165	1.25889
8	rs420092889	68909295	3.3155	1.25904
26	rs399300672	14493373	3.3154	1.26007
12	rs401684061	37616629	3.3096	1.25541
1	rs413856769	181504673	3.3056	1.25254
15	rs415372931	62894391	3.2983	1.24637
4	rs408738310	11293481	3.2884	1.2376
22	rs429313557	12220968	3.2861	1.23642
6	rs400574301	32053677	3.2854	1.23684
20	rs416471236	35615284	3.2832	1.23576
4	rs398292590	11044026	3.2787	1.23237
20	rs401589031	20687766	3.2744	1.22919
20	rs429184594	19709837	3.2667	1.2226
5	rs430178798	98750630	3.2654	1.2224
1	rs417357384	178911264	3.2638	1.22191
20	rs425327007	34353553	3.2636	1.22281
15	rs413548147	64207822	3.2621	1.22241
8	rs430473442	33214838	3.2618	1.2232
21	rs421369854	48802065	3.2608	1.22329
1	rs423182715	35064039	3.2554	1.21898
23	rs418079975	52773513	3.2475	1.21217
1	rs404167904	190966806	3.2474	1.21315
3	rs400406241	130262765	3.2451	1.21194
4	rs426620045	11227753	3.2446	1.21252
1	rs423978269	35248284	3.2426	1.21159
10	rs409157472	67577262	3.2403	1.21037
8	rs405895269	35192834	3.2392	1.21034
1	rs428412205	202042309	3.2377	1.2099
15	rs421738429	62651198	3.237	1.21027
15	rs400079972	61321210	3.2364	1.21073
4	rs408491211	100347972	3.2358	1.21119
7	rs424033958	45448301	3.2345	1.21095
1	rs409151485	34774983	3.2262	1.20371
8	rs428521922	35257576	3.2245	1.20306
1	rs415784333	201429465	3.2241	1.20371
1	rs411527178	34985002	3.2237	1.20436
20	rs416443109	35453518	3.2214	1.2031
1	rs418090876	190882619	3.2214	1.20415
3	rs55630443	127777191	3.2205	1.20429
16	rs401851820	57886973	3.2187	1.20352
4	rs401964546	10271808	3.2176	1.20346
1	rs404788379	193679678	3.2154	1.20229
5	rs418176483	95408144	3.2136	1.20152
1	rs407503444	197938850	3.205	1.19395
9	rs400971994	35339491	3.2029	1.19288
4	rs414108477	39661515	3.2021	1.1931
14	rs420169588	52783974	3.2011	1.19312
3	rs407642920	130378150	3.1989	1.19194
4	rs404351451	42910838	3.1985	1.19255
14	rs425888342	51855567	3.1967	1.19177
20	rs403750012	34478186	3.1951	1.19118
1	rs430426324	193649737	3.1922	1.18929
15	rs419192239	58733804	3.1916	1.18969
18	rs414983155	15624049	3.1878	1.1869
25	rs429992110	18342676	3.1867	1.1868
1	rs408212073	35027455	3.1866	1.1877
1	rs424150185	183166456	3.1843	1.1864
10	rs420286591	67592370	3.1829	1.18599
20	rs405316188	36242699	3.1803	1.18438
20	rs418853295	19538488	3.1766	1.18167
16	rs420283600	57957204	3.1759	1.18196
20	rs413753090	21719723	3.175	1.18205
26	rs400277180	13846462	3.1739	1.18193
6	rs407788160	32071177	3.1707	1.17971
4	rs417419919	8638241	3.1668	1.17679
5	rs418330623	98732922	3.1663	1.17727
15	rs398540972	56443317	3.1641	1.17605
18	rs424082030	11972176	3.1617	1.17462
2	rs160160488	52106037	3.1615	1.17539
1	rs400375201	191905161	3.1585	1.17336
22	rs404677349	33687588	3.158	1.17382
22	rs430502340	11918208	3.155	1.17179
1	rs399474366	191704200	3.1549	1.17265
9	rs398746125	73441420	3.1545	1.17321
1	rs420249346	179441101	3.1534	1.17307
19	rs410333171	7436040	3.1515	1.17212
4	rs415725967	3889182	3.1508	1.17238
1	rs426986109	156217634	3.147	1.16953
8	rs400520110	33706500	3.1456	1.16908
15	rs407178127	63941826	3.1452	1.16962
1	rs161712126	200897307	3.1445	1.16987
4	rs424022354	45287904	3.1349	1.16121
1	rs422113553	198933003	3.1348	1.16205
20	rs418937974	35967734	3.1334	1.16159
20	rs404933891	21944951	3.1307	1.15983
25	rs427302055	18535167	3.1306	1.16066
11	rs408474473	32799962	3.1302	1.1612
15	rs430153880	61694903	3.1292	1.16113
22	rs406354224	12160743	3.1274	1.16026
1	rs404741686	201382684	3.126	1.15978
19	rs401196359	7527661	3.1253	1.16001
20	rs402906363	19659144	3.1245	1.16013
15	rs414714025	62094668	3.1233	1.15985
17	rs55630833	70941017	3.1213	1.15877
25	rs411101619	18557675	3.1157	1.15409
3	rs406918073	126383364	3.1149	1.1542
1	rs402696052	113701431	3.1128	1.15302
25	rs429025759	21930239	3.1125	1.15363
6	rs398673973	27150482	3.1123	1.15434
20	rs413798166	22500714	3.1117	1.15465
1	rs430393353	191366521	3.1107	1.15455
4	rs398949277	45375647	3.1104	1.15516
1	rs410386747	193750154	3.1097	1.15536
1	rs430404323	180735384	3.1095	1.15606
1	rs428094039	199305300	3.1092	1.15666
20	rs420163764	22409745	3.1072	1.15555
3	rs429840480	73816748	3.1066	1.15585
1	rs407377791	113675416	3.1062	1.15634
22	rs424112316	14203218	3.1029	1.15393
19	rs408645812	5967425	3.1008	1.15272
16	rs413142121	57922108	3.0988	1.15161
1	rs398552348	191271274	3.0982	1.15189
3	rs411365143	124871439	3.0976	1.15218
1	rs413725092	113710613	3.0945	1.14996
16	rs414459566	58174856	3.0937	1.15004
1	rs417095426	198764270	3.0925	1.14972
25	rs420980411	18617440	3.0903	1.14839
20	rs405674010	19572639	3.0888	1.14777
1	rs414029105	198568452	3.0885	1.14834
4	rs411565622	42948184	3.0856	1.14631
1	rs408213657	181892242	3.0842	1.14578
20	rs426436075	21904004	3.0825	1.14495
18	rs411471154	13615827	3.0825	1.14581
15	rs409049731	61704677	3.0821	1.14628
1	rs426960517	183347966	3.0813	1.14634
4	rs428128744	66855713	3.081	1.1469
3	rs410586634	127715170	3.0771	1.14386
1	rs404578576	182672443	3.0742	1.14182
1	rs406698984	156336747	3.0698	1.13827
1	rs427796616	156307289	3.0697	1.13903
3	rs404319313	127835250	3.0689	1.13908
4	rs426788456	11085856	3.0677	1.13873
15	rs406199674	56903180	3.0662	1.13808
18	rs425166096	13720059	3.0653	1.13803
1	rs423926596	113633108	3.0646	1.13817
20	rs414679575	37467882	3.0632	1.13762
20	rs408403121	35864516	3.0616	1.13686
13	rs426133683	51679062	3.0604	1.1365
1	rs413878690	181065342	3.0579	1.13484
1	rs429671383	190761804	3.0575	1.13528
4	rs399310772	11317934	3.057	1.13561
16	rs401017282	60412044	3.0561	1.13555
20	rs399586014	35551608	3.0554	1.13568
23	rs423850944	52614528	3.0537	1.13481
3	rs423620784	125429982	3.051	1.13294
5	rs402924823	98577990	3.0507	1.13347
18	rs418674033	12929407	3.0471	1.1307
1	rs416989531	35230148	3.0467	1.13112
4	rs404326340	11472255	3.0442	1.12944
14	rs411983304	57758770	3.0411	1.12717
18	rs417960232	30416561	3.0405	1.12739
14	rs412886496	57814184	3.0349	1.1226
20	rs414102960	34323524	3.0335	1.12202
18	rs418503173	12035893	3.0328	1.12214
14	rs423885820	52621543	3.0315	1.12165
14	rs417175712	53660423	3.0314	1.12236
1	rs427779740	193708233	3.0306	1.12238
3	rs425294677	124585473	3.0303	1.12288
1	rs418185539	180595860	3.0299	1.12329
4	rs400919674	8552189	3.0275	1.1217
15	rs404866352	56836785	3.0271	1.1221
4	rs412319237	68774783	3.0261	1.12191
4	rs423771425	37577118	3.026	1.12261
15	rs426164370	56789833	3.024	1.12141
18	rs409536842	12558994	3.0236	1.12181
20	rs415538897	37657130	3.0222	1.12121
1	rs402186398	34762780	3.0213	1.1211
4	rs414352507	45445682	3.0171	1.1177
4	rs419695088	66815494	3.0161	1.11749
1	rs406849430	124064451	3.0155	1.11768
13	rs405588162	21007235	3.0135	1.11647
1	rs409727057	123965795	3.0131	1.11686
3	rs420792099	218708140	3.0127	1.11725
4	rs409249786	11520560	3.0121	1.11744
6	rs419765674	99831542	3.0115	1.11762
15	rs409994005	61840336	3.0085	1.1154
20	rs406067304	35661288	3.007	1.11469
4	rs425240819	39703684	3.0048	1.11327
15	rs423985852	61445975	3.0031	1.11234
13	rs411407014	17881393	2.9995	1.10952
20	rs405434045	34445462	2.9982	1.109
1	rs415204141	171791092	2.9974	1.10897
20	rs423668608	22796243	2.9936	1.10595
7	rs428629333	17429414	2.9933	1.10642
13	rs411955939	37207802	2.9913	1.10519
8	rs427271935	33383756	2.9853	1.09996
25	rs408384924	18421634	2.9844	1.09983
13	rs422596172	30271411	2.9824	1.09859
18	rs425769913	12131249	2.9818	1.09876
15	rs404907127	58612510	2.9797	1.09742
1	rs417992864	192169185	2.9789	1.09739
4	rs412390834	11241438	2.9785	1.09775
10	rs398185852	31746182	2.9785	1.09851
5	rs402455342	95358187	2.9777	1.09846
4	rs409903733	3974977	2.9752	1.09672
1	rs424973010	181106666	2.9728	1.09508
1	rs403899191	193416216	2.9714	1.09443
13	rs403869967	65625221	2.9684	1.09219
3	rs425719678	127803610	2.967	1.09154
1	rs400715697	224464084	2.9663	1.09159
20	rs417875685	35789757	2.9662	1.09224
25	rs399432523	18677432	2.9658	1.09259
5	rs423899379	95338818	2.9654	1.09293
1	rs417772440	157147812	2.9647	1.09298
1	rs425146111	193436737	2.9589	1.08792
8	rs423089739	35145609	2.9578	1.08757
13	rs419190194	21767348	2.9568	1.08731
2	rs419614079	248044063	2.9541	1.08535
1	rs407170443	114136105	2.9532	1.08519
11	rs412766461	32743325	2.953	1.08573
1	rs420683848	156272347	2.9527	1.08616
6	rs417212799	100372460	2.9504	1.0846
1	rs406861475	202091573	2.9501	1.08503
10	rs407585142	21373545	2.9471	1.08277
1	rs414357122	156759929	2.9448	1.0812
5	rs428336809	98557730	2.9405	1.07763
1	rs406082205	190571652	2.9404	1.07826
7	rs420114880	48086354	2.94	1.07858
4	rs413440396	45258012	2.9389	1.07821
4	rs401310294	45164140	2.9387	1.07874
3	rs429890660	130303029	2.9355	1.07626
4	rs405656954	39944548	2.9354	1.07688
14	rs409308277	53733742	2.9343	1.07651
10	rs424354174	21350893	2.9315	1.07443
2	rs430101021	247064100	2.9312	1.07485
18	rs429937543	13477266	2.9287	1.07307
15	rs416061491	56887428	2.9275	1.07258
1	rs428500259	114342543	2.9265	1.0723
15	rs409572364	29746859	2.9263	1.07281
12	rs412735699	37626154	2.9245	1.07173
9	rs413081955	34553692	2.9229	1.07084
15	rs420712408	63974792	2.9205	1.06915
20	rs405119219	34580704	2.919	1.06836
4	rs410602475	14182029	2.9158	1.06587
21	rs417439088	42931419	2.9153	1.06608
23	rs410748503	15062322	2.9151	1.06659
4	rs408897132	10936589	2.9141	1.06629
14	rs429522492	54059071	2.91	1.0629
10	rs411512467	67920791	2.9084	1.062
1	rs428693599	178171103	2.9048	1.0591
13	rs426768078	37255702	2.9023	1.0573
4	rs421693398	43247869	2.9014	1.0571
1	rs427526069	114127929	2.9006	1.057
4	rs402584660	69016773	2.9002	1.0573
1	rs429670582	171952314	2.8992	1.05699
6	rs399828247	27296473	2.899	1.05749
1	rs55631707	235271266	2.8989	1.05808
1	rs422798267	191974921	2.8981	1.05798
9	rs426545116	52434922	2.8954	1.05597
16	rs407613624	57674239	2.895	1.05626
15	rs410623741	53435400	2.8941	1.05605
1	rs403588470	113855830	2.8938	1.05644
20	rs424139336	20752214	2.8924	1.05573
17	rs418405332	70976983	2.8919	1.05591
1	rs413766161	193410774	2.8911	1.0558
4	rs419298377	45252119	2.8892	1.05458
1	rs410315143	114206899	2.8876	1.05367
15	rs421538383	56546562	2.8868	1.05355
26	rs406578687	14027691	2.8855	1.05293
4	rs423440234	4239113	2.8802	1.04831
13	rs400174357	21842763	2.8779	1.04669
3	rs413627940	130631486	2.8753	1.04477
20	rs421473560	36294539	2.8753	1.04545
4	rs404519340	9837812	2.8752	1.04602
14	rs418260197	52074789	2.8733	1.0448
5	rs410626274	98229351	2.8723	1.04447
7	rs405970380	97339142	2.8708	1.04364
14	rs429146286	54037162	2.869	1.04251
4	rs409866768	94889708	2.8682	1.04239
7	rs422283947	45751854	2.8641	1.03896
4	rs399676214	41386445	2.8627	1.03822
10	rs423152868	67035067	2.8625	1.03869
1	rs415196795	113906241	2.8624	1.03926
20	rs425918321	37570240	2.8603	1.03782
22	rs410037193	12725149	2.8571	1.03529
4	rs398670892	39627473	2.8548	1.03365
1	rs411149968	35114014	2.8528	1.03231
4	rs427909501	39202317	2.852	1.03218
18	rs404730283	13521373	2.8495	1.03034
3	rs403488880	130688448	2.8481	1.0296
1	rs426535097	185097036	2.8473	1.02945
18	rs414463383	12816720	2.8451	1.02791
1	rs412074099	39396310	2.8438	1.02727
21	rs419398664	47158779	2.8435	1.02762
4	rs409812001	9520160	2.8405	1.02528
19	rs412092273	4880475	2.8401	1.02553
15	rs427343612	63275383	2.8375	1.02358
1	rs425121461	113825201	2.8371	1.02384
17	rs419783062	70497970	2.8368	1.02419
20	rs416881201	19594412	2.8365	1.02454
1	rs398716572	156750016	2.8311	1.01979
18	rs409472529	11398755	2.8305	1.01983
18	rs403186214	12009425	2.8301	1.02008
1	rs430798589	173432114	2.829	1.01963
20	rs407439717	35917532	2.8286	1.01987
4	rs414644779	41103560	2.828	1.01991
15	rs428157279	59609218	2.8248	1.01736
1	rs406428032	119909999	2.8216	1.0148
6	rs422133980	32025964	2.8188	1.01264
9	rs423771333	34440246	2.8184	1.01288
1	rs411466148	191933541	2.8171	1.01222
18	rs414019440	13389772	2.8171	1.01286
25	rs428292596	8993946	2.8161	1.01249
20	rs418999943	19442924	2.8159	1.01293
14	rs423593178	54138617	2.8139	1.01157
16	rs414897286	59762106	2.8127	1.011
7	rs398422701	44305012	2.8105	1.00943
6	rs403543100	100424482	2.8103	1.00987
15	rs424885959	50136714	2.8082	1.0084
1	rs422177887	156355891	2.8055	1.00633
1	rs403079837	165538318	2.8044	1.00586
4	rs416866726	9733493	2.8038	1.00589
20	rs402996785	22932655	2.8031	1.00582
9	rs419065002	32781864	2.801	1.00434
26	rs413438676	14586682	2.7933	0.99727
5	rs429616853	98155674	2.7929	0.997495
25	rs427299224	22105299	2.7929	0.99812
12	rs423065846	37567366	2.7911	0.996943
6	rs425496305	27253219	2.7905	0.996966
20	rs420019234	36150175	2.7868	0.993888
26	rs425446962	13611328	2.7855	0.993208
1	rs406395194	157114945	2.7851	0.993428
9	rs406929169	38936677	2.7826	0.991547
1	rs415130833	154102945	2.7823	0.991866
20	rs423750021	19334969	2.7803	0.990483
10	rs401670013	68116347	2.7802	0.990999
25	rs419275972	20123680	2.78	0.991415
20	rs411884318	19468645	2.7797	0.99173
15	rs423686008	56893213	2.7775	0.990144
5	rs404695103	15902771	2.7764	0.989657
18	rs420474291	11444004	2.7753	0.989169
5	rs409585829	98654915	2.775	0.98948
3	rs401641167	130473652	2.775	0.99009
4	rs414434996	98477734	2.7731	0.9888
12	rs424058735	37680150	2.7711	0.987409
20	rs425612133	35759918	2.7702	0.987116
9	rs419342821	35421838	2.7686	0.986123
15	rs424742952	50361492	2.7678	0.98593
9	rs402417575	59712025	2.7674	0.986135
25	rs418970110	18671803	2.7646	0.983939
25	rs405315092	20680064	2.7641	0.984043
1	rs412512385	194086063	2.7641	0.984646
9	rs410333645	52512584	2.7638	0.984948
5	rs417107877	98488291	2.7629	0.984649
5	rs408697854	98782836	2.7613	0.983649
13	rs407437391	35706214	2.7606	0.983548
9	rs421416849	38740267	2.7589	0.982447
15	rs400865791	58646044	2.757	0.981145
20	rs418557706	22295294	2.7568	0.981542
1	rs427410838	154288119	2.7568	0.982138
5	rs405831499	98419450	2.7567	0.982633
2	rs400535174	247976322	2.7561	0.982628
15	rs415494406	66472605	2.7554	0.982521
15	rs403501787	50276629	2.7552	0.982914
15	rs418478036	56237631	2.7545	0.982806
1	rs401398998	180832291	2.7542	0.983098
4	rs403935481	39767160	2.7539	0.983388
4	rs402030015	37929044	2.7538	0.983878
13	rs427888786	21575196	2.7522	0.982867
4	rs411698870	39860651	2.7514	0.982655
10	rs398978107	67691032	2.7508	0.982642
1	rs408407939	175872151	2.7507	0.983129
23	rs411956128	45882511	2.747	0.980014
9	rs408199202	35389233	2.7468	0.980399
8	rs412441678	33816710	2.7462	0.980383
4	rs420748941	43688255	2.7444	0.979167
26	rs409854571	13634420	2.744	0.979349
8	rs401592692	34554414	2.7427	0.978631
3	rs399788366	187812112	2.742	0.978512
20	rs408811276	36098292	2.7414	0.978492
20	rs403853013	21060296	2.7412	0.978872
18	rs404159484	13915292	2.74	0.97825
14	rs417269215	59491265	2.7388	0.977628
21	rs414410434	47000972	2.7373	0.976705
6	rs430140277	28762037	2.7359	0.975882
22	rs398784942	12818032	2.7354	0.975957
15	rs427695239	57974626	2.7346	0.975732
15	rs411583985	23883385	2.7338	0.975506
6	rs418655141	32167387	2.7333	0.97558
1	rs422351095	202132999	2.7333	0.976152
12	rs402179823	61485504	2.7301	0.973524
20	rs404299850	19393323	2.7293	0.973295
3	rs417122325	216410646	2.7283	0.972865
7	rs420534628	44125809	2.7281	0.973235
1	rs419220076	172026725	2.7274	0.973104
19	rs399038702	31865137	2.7261	0.972372
11	rs421865244	15259479	2.7249	0.971739
1	rs412059316	182682462	2.7248	0.972206
4	rs415680851	100380841	2.724	0.971972
26	rs161523415	13583098	2.7221	0.970637
3	rs403019982	125087917	2.7217	0.970801
5	rs416676032	95256842	2.7212	0.970865
20	rs406225861	22839749	2.7205	0.970728
10	rs408091470	21260326	2.7194	0.97019
22	rs404192209	14147570	2.7188	0.970151
4	rs421645967	39266563	2.7185	0.970412
15	rs424755438	62740998	2.7158	0.968272
17	rs418221561	70515170	2.713	0.966031
4	rs413257396	44329714	2.7122	0.96579
1	rs401838862	224612496	2.7119	0.966048
15	rs406711238	59651044	2.7119	0.966605
18	rs429818091	12320846	2.7113	0.966561
1	rs429404849	112951853	2.7109	0.966717
20	rs427611217	35505060	2.7108	0.967172
15	rs417376652	56940937	2.7106	0.967526
1	rs427088232	123893587	2.7096	0.96708
25	rs411216902	22268662	2.7088	0.966833
3	rs424755300	130653269	2.7079	0.966485
4	rs414102632	66762058	2.7071	0.966237
9	rs400790928	28241443	2.7065	0.966187
14	rs413709115	58179533	2.7053	0.965537
1	rs406967071	190653970	2.7013	0.962087
9	rs419422176	32912211	2.7006	0.961936
21	rs424471179	45217976	2.7005	0.962384
13	rs400919478	17708390	2.6992	0.961631
4	rs425632455	45566468	2.6973	0.960277
8	rs405230873	35091802	2.6965	0.960023
4	rs409096021	68680451	2.6964	0.960469
6	rs401784555	10309287	2.696	0.960613
22	rs426477259	14281593	2.6958	0.960957
4	rs419293308	43885705	2.6937	0.9594
1	rs407905683	190982833	2.6928	0.959043
4	rs424358645	37718992	2.6924	0.959185
1	rs417522155	165453575	2.6914	0.958726
3	rs408919609	128465383	2.6883	0.956166
4	rs424089821	68726907	2.6881	0.956506
3	rs427715206	218473388	2.6869	0.955845
1	rs423437595	39419693	2.686	0.955484
6	rs420676608	27131227	2.6859	0.955922
1	rs403021965	191608282	2.6835	0.954059
15	rs426271340	68888001	2.6832	0.954295
18	rs411779192	13423894	2.6831	0.954731
25	rs413427315	20167447	2.6823	0.954466
1	rs399903756	174305025	2.6819	0.954601
1	rs413513698	182192141	2.6812	0.954435
15	rs400126863	62035964	2.6806	0.954368
1	rs415810941	183409916	2.679	0.953301
15	rs399318318	53387043	2.6788	0.953632
1	rs422913646	191377786	2.6765	0.951864
11	rs404513724	15489854	2.676	0.951894
17	rs413116962	70637815	2.6747	0.951124
21	rs409946474	47415008	2.6744	0.951354
10	rs430339989	21458454	2.673	0.950482
18	rs419880100	11291411	2.6726	0.95061
1	rs423978781	192028124	2.6724	0.950938
8	rs415527280	33150606	2.6702	0.949264
2	rs423992856	246947739	2.6687	0.94829
26	rs415582220	13523887	2.6681	0.948216
10	rs429533090	21213621	2.6674	0.948041
20	rs411010780	36356083	2.6668	0.947965
1	rs398728225	197690506	2.6663	0.947988
4	rs407385577	99328607	2.665	0.947211
4	rs412143316	68649197	2.6639	0.946634
14	rs160967023	52168640	2.6638	0.947055
6	rs430511371	100339625	2.6626	0.946376
15	rs403295308	29753290	2.6619	0.946197
3	rs55628534	130508198	2.6612	0.946017
3	rs419019810	130406422	2.6612	0.946536
4	rs417196382	13482166	2.6609	0.946754
23	rs426034842	15070451	2.6598	0.946172
1	rs426418077	198159884	2.659	0.94589
9	rs55631136	34475294	2.6581	0.945506
10	rs411782671	66973673	2.6563	0.944222
3	rs411297423	120958931	2.6558	0.944238
1	rs419797227	194099962	2.6543	0.943253
15	rs421786539	80413524	2.6525	0.941967
14	rs407487742	52468220	2.6524	0.942381
13	rs420039284	35998000	2.6499	0.940394
1	rs159436834	182774444	2.6498	0.940806
9	rs410298274	38673343	2.6482	0.939718
1	rs414595522	201290015	2.6466	0.938629
1	rs421043718	121682382	2.6465	0.93904
4	rs403737252	100281055	2.6464	0.93945
1	rs412730158	173287738	2.646	0.939559
18	rs399610032	30371587	2.6458	0.939868
1	rs425619861	225039415	2.6451	0.939676
20	rs411882752	34060921	2.6448	0.939884
9	rs428224992	38746549	2.6445	0.940091
11	rs429781784	15028582	2.6426	0.938698
25	rs417775212	21904797	2.6423	0.938904
17	rs406081676	1598809	2.6414	0.938509
4	rs426338824	98620914	2.6394	0.937014
1	rs420789652	175700700	2.639	0.937118
1	rs414624831	165575389	2.6359	0.934521
13	rs423663972	29277200	2.6358	0.934924
15	rs410517476	50123294	2.6357	0.935326
15	rs409268271	55000989	2.6334	0.933528
1	rs402473967	112800024	2.6328	0.933429
6	rs405597237	27452077	2.6319	0.93303
1	rs419005462	156616534	2.6309	0.93253
9	rs424396626	34604487	2.6293	0.93143
2	rs407458008	248238837	2.6279	0.930529
26	rs429916808	13498474	2.6273	0.930427
7	rs406839334	45716238	2.6267	0.930325
17	rs409076629	70465828	2.6266	0.930722
13	rs419392083	29157183	2.6246	0.929218
12	rs193641613	74875995	2.6246	0.929714
9	rs405847579	34539812	2.6244	0.93001
4	rs424089395	4101666	2.624	0.930105
6	rs55631802	100439049	2.6233	0.929899
15	rs404593195	74178002	2.6232	0.930293
15	rs418785087	79302639	2.6228	0.930386
7	rs428680119	45666200	2.6216	0.929679
4	rs418054519	69054512	2.6214	0.929971
1	rs406900414	171858229	2.6204	0.929463
16	rs416466099	65768612	2.6198	0.929354
4	rs421398601	99669174	2.6178	0.927844
3	rs430414887	128446323	2.6177	0.928234
1	rs424102772	156736242	2.6172	0.928223
1	rs402971511	172644065	2.617	0.928512
1	rs417945904	112898889	2.6163	0.9283
1	rs407943058	229133113	2.6163	0.928788
4	rs422904713	44172857	2.6162	0.929175
21	rs418965090	42768023	2.6153	0.928762
6	rs411115230	27348104	2.6148	0.928748
6	rs410287762	8088850	2.6148	0.929233
16	rs399398246	63391069	2.6122	0.927118
4	rs412164427	11741409	2.6099	0.925303
15	rs414604394	62792678	2.6086	0.924487
18	rs407626606	16082929	2.6074	0.92377
20	rs425787833	19357700	2.6063	0.923153
20	rs418685885	21534331	2.6061	0.923435
23	rs424426911	52360964	2.6051	0.922917
20	rs401543862	34179667	2.6048	0.923098
1	rs423705607	180911529	2.6048	0.923579
16	rs403717657	59721626	2.6043	0.923559
1	rs420824144	180797483	2.6022	0.921939
9	rs410725021	34624136	2.6003	0.920518
1	rs413745179	163582454	2.5996	0.920296
9	rs401016997	34333621	2.5977	0.918874
1	rs402614636	179848377	2.5963	0.917952
4	rs408044610	8652479	2.5954	0.917529
7	rs427377192	45569488	2.5953	0.917905
1	rs406602025	178223932	2.5949	0.917981
22	rs401480510	12672200	2.5944	0.917957
22	rs423249398	4199504	2.5924	0.916431
4	rs406411713	39244607	2.5915	0.916006
1	rs410118156	158581482	2.5899	0.91488
15	rs407484956	56163068	2.5895	0.914953
8	rs414772038	35362728	2.589	0.914926
8	rs404501042	36212015	2.5872	0.913598
13	rs408492940	39797015	2.5866	0.91347
1	rs428136705	178127344	2.5863	0.913641
22	rs420350431	12751792	2.586	0.913812
3	rs406429446	187907343	2.5827	0.910982
14	rs418025381	54192699	2.5819	0.910652
20	rs415642786	17694213	2.5815	0.910721
1	rs399979200	194226029	2.5809	0.91059
10	rs402898542	31707518	2.5808	0.910958
6	rs415837437	26647454	2.5807	0.911326
20	rs416952920	37751634	2.5798	0.910893
21	rs403454400	45254685	2.576	0.90756
15	rs429964559	29693441	2.5755	0.907526
1	rs398176564	200646615	2.5749	0.907392
23	rs421499363	27855346	2.5743	0.907257
4	rs421479775	13025738	2.5736	0.907022
16	rs408271976	61415139	2.5724	0.906286
3	rs426123603	74707917	2.5721	0.90645
15	rs403638951	61585304	2.5718	0.906613
5	rs426570892	98250980	2.5714	0.906676
1	rs408335528	171980780	2.5696	0.905338
20	rs407421805	21470392	2.5692	0.9054
2	rs401580318	179877145	2.5687	0.905361
4	rs420308473	99740643	2.5669	0.904022
22	rs419011387	12649097	2.5662	0.903782
15	rs408446167	57310542	2.566	0.904042
11	rs400479228	15393571	2.5645	0.903001
4	rs424991969	13530786	2.5642	0.90316
19	rs410496244	7990685	2.5642	0.903619
5	rs418666320	16316704	2.5633	0.903177
5	rs420295810	30142261	2.5632	0.903534
1	rs405677565	191990857	2.5629	0.903691
13	rs428797882	63620445	2.5629	0.904147
1	rs401026916	170133602	2.5619	0.903603
1	rs398515998	194151307	2.5617	0.903859
1	rs399813435	175730160	2.5616	0.904214
16	rs423570445	57489220	2.5614	0.904468
1	rs398560435	200916696	2.5598	0.903322
7	rs402198322	53075380	2.5592	0.903176
4	rs402021133	67418058	2.5586	0.903029
22	rs408355201	33587291	2.5586	0.903482
4	rs425762724	12808502	2.5576	0.902934
17	rs420404477	70903900	2.5553	0.901085
22	rs411326611	14238479	2.555	0.901237
10	rs403824610	68474329	2.553	0.899687
16	rs423861719	59603505	2.5524	0.899538
22	rs415485252	12055625	2.5506	0.898187
9	rs398452608	72441194	2.5494	0.897437
4	rs418021961	100209521	2.5486	0.897086
3	rs428620605	120908908	2.5482	0.897134
16	rs419120044	57741789	2.5476	0.896982
1	rs427109686	201461151	2.5467	0.89653
15	rs413821939	56513301	2.5467	0.896977
5	rs408932086	95612551	2.5455	0.896223
15	rs419707357	57341726	2.5439	0.895069
14	rs423365287	54155535	2.5432	0.894815
20	rs398458487	21697919	2.5429	0.89496
22	rs417643016	14607119	2.5427	0.895205
20	rs426375102	21500931	2.5425	0.895449
22	rs416779749	12809572	2.5392	0.892593
1	rs422307078	114643015	2.5387	0.892536
3	rs424274272	217896539	2.5383	0.892579
15	rs416763660	79261999	2.5376	0.892322
15	rs411838393	68675040	2.537	0.892164
3	rs424874762	125997329	2.5367	0.892305
25	rs406881683	9052042	2.5367	0.892747
4	rs423112393	13292078	2.5365	0.892987
26	rs414733016	13388243	2.5353	0.892228
4	rs427227032	98469556	2.5341	0.891467
1	rs420408843	191423432	2.5327	0.890507
1	rs410218074	126061310	2.5311	0.889346
21	rs413323453	48745001	2.5303	0.888984
1	rs417946632	179193763	2.5301	0.889222
12	rs427475089	38103063	2.5296	0.88916
12	rs423693610	61463178	2.5292	0.889197
4	rs402737870	9559772	2.5284	0.888833
14	rs425154356	58212692	2.5266	0.88747
1	rs429916504	164659114	2.5248	0.886106
1	rs428635111	154337097	2.5197	0.881441
15	rs412048998	58657672	2.5195	0.881676
25	rs411659115	21582240	2.5194	0.88201
13	rs408168586	31347551	2.5193	0.882344
9	rs427172981	72864872	2.5161	0.879578
1	rs410841853	182563847	2.516	0.879911
8	rs408877376	33243005	2.5149	0.879244
1	rs427636540	157082096	2.5144	0.879176
5	rs423384254	99342382	2.5134	0.878608
20	rs403896344	21848394	2.5126	0.87824
4	rs415708895	8482253	2.5109	0.876971
3	rs427865476	146987260	2.5089	0.875402
1	rs425299392	190443550	2.5089	0.875832
13	rs404097073	13044508	2.5085	0.875862
15	rs410474277	59392937	2.5082	0.875991
4	rs403828114	98638925	2.5075	0.87572
7	rs417870321	7172286	2.5071	0.875748
9	rs427931163	35192293	2.5064	0.875476
13	rs420301665	36967646	2.5046	0.874104
15	rs414736743	57154440	2.5032	0.873131
18	rs402386575	30104124	2.5023	0.872658
20	rs404810192	22025253	2.5018	0.872585
3	rs418540180	218822039	2.5017	0.872911
14	rs416667040	45576825	2.5016	0.873236
18	rs429720539	31699979	2.501	0.873061
9	rs398381443	31714474	2.5009	0.873386
6	rs414901875	28561090	2.5001	0.87301
16	rs418242599	62960526	2.4991	0.872434
19	rs398189382	34514395	2.4978	0.871558
15	rs425338518	59157962	2.4977	0.871881
25	rs421411165	17957391	2.4964	0.871003
20	rs399838051	36327609	2.4963	0.871326
4	rs410272301	99659827	2.4962	0.871648
13	rs399738476	37925888	2.496	0.871869
6	rs423303707	100308955	2.4959	0.87219
4	rs414129575	3942595	2.4942	0.870911
18	rs417340648	12387289	2.4938	0.870931
4	rs418496228	45134374	2.4933	0.870851
9	rs415972768	72828097	2.4929	0.87087
7	rs426776735	51783883	2.4898	0.868189
1	rs418956216	157420468	2.4891	0.867908
3	rs424104565	122782986	2.4878	0.867026
22	rs402754203	32050212	2.4877	0.867344
1	rs401238078	113567248	2.487	0.867061
26	rs411056835	26821769	2.4857	0.866178
4	rs410352045	41301061	2.4853	0.866195
20	rs412932511	21628067	2.4853	0.866611
14	rs400197346	54544830	2.4851	0.866827
7	rs403155386	44321154	2.4844	0.866542
16	rs415699409	57002028	2.4843	0.866857
5	rs402146725	99440513	2.4842	0.867172
20	rs400680192	36475459	2.484	0.867386
18	rs406804457	13551573	2.4829	0.8667
3	rs417629505	147078878	2.4825	0.866713
1	rs423432951	191542109	2.4822	0.866826
15	rs427870946	79270516	2.4812	0.866239
9	rs409267623	51446031	2.4805	0.865951
5	rs422710691	29699064	2.4799	0.865763
1	rs429434182	190918488	2.4798	0.866074
9	rs425431658	36932939	2.4781	0.864785
15	rs408421774	56352635	2.4771	0.864196
4	rs421433079	41295039	2.4757	0.863206
6	rs408388431	99782753	2.4755	0.863416
4	rs410387809	42780636	2.4754	0.863726
1	rs426225434	181296949	2.4742	0.862935
1	rs402452240	199354860	2.4736	0.862744
1	rs412501419	113630723	2.4735	0.863052
22	rs426988316	11088734	2.4725	0.86246
5	rs408352873	45625769	2.4717	0.862068
1	rs420905339	172121995	2.4714	0.862175
1	rs401094436	202208912	2.4714	0.862582
15	rs413023109	64007491	2.4707	0.862288
9	rs422399963	52665449	2.4701	0.862094
15	rs409050486	56413773	2.47	0.8624
1	rs407633421	179977373	2.4696	0.862405
4	rs404176263	99792667	2.4695	0.86271
1	rs423880257	199223163	2.4694	0.863015
1	rs407987140	181046181	2.4689	0.862919
9	rs424129843	72508959	2.4673	0.861723
4	rs402990379	42852167	2.4661	0.860926
9	rs402891850	72544044	2.4636	0.858829
8	rs423881552	33828932	2.462	0.857632
13	rs423215550	20946890	2.4609	0.856934
15	rs409945266	61240954	2.4593	0.855736
8	rs407244672	30623957	2.4583	0.855138
15	rs416717527	50248407	2.4583	0.855539
22	rs430348678	12393732	2.4577	0.85534
5	rs422568502	95140848	2.4571	0.85514
15	rs406345778	58576629	2.457	0.85544
4	rs415220641	10793943	2.4566	0.85544
20	rs415765345	34148928	2.4553	0.854539
18	rs415281458	12459445	2.455	0.854638
15	rs427748044	53529006	2.4545	0.854537
13	rs403679051	12909846	2.4543	0.854735
7	rs429239257	96036716	2.4537	0.854533
1	rs420431803	183437345	2.4531	0.854331
1	rs417530048	194663911	2.452	0.853628
15	rs423638912	69000848	2.4515	0.853524
16	rs427048132	55907057	2.4502	0.852621
22	rs417255720	4386870	2.4494	0.852217
1	rs412357541	175990761	2.449	0.852213
13	rs428283877	12813133	2.4486	0.852208
13	rs403743333	52263619	2.4485	0.852503
7	rs418432533	25624364	2.4467	0.851098
3	rs417859127	126406619	2.4463	0.851092
1	rs429807449	109689200	2.4441	0.849286
24	rs408906328	39266444	2.4437	0.849279
9	rs426658439	39004807	2.4436	0.849573
3	rs412685801	73689790	2.4434	0.849765
15	rs416232384	61735810	2.4431	0.849858
3	rs420237064	218867715	2.4423	0.84945
1	rs416768055	119752003	2.4414	0.848942
12	rs425709013	74689277	2.4402	0.848133
26	rs398534442	18028833	2.4397	0.848024
3	rs427218949	130101352	2.4395	0.848215
13	rs415059540	40830927	2.4379	0.847006
15	rs408713034	50431787	2.4378	0.847296
1	rs423308887	165366087	2.4369	0.846785
26	rs400226852	13430622	2.4364	0.846675
1	rs400513443	200593712	2.4364	0.847064
1	rs400011919	200691866	2.436	0.847052
26	rs403103813	14676101	2.4358	0.84724
16	rs409809052	59834828	2.4357	0.847528
1	rs417505119	115566093	2.4355	0.847716
5	rs415441881	95637070	2.4344	0.847003
18	rs398756423	13275344	2.4342	0.84719
15	rs428019543	64420672	2.433	0.846377
18	rs427713228	12702655	2.4327	0.846463
18	rs404114300	12340098	2.4327	0.846849
14	rs427997031	59425932	2.4326	0.847134
3	rs426572322	125699757	2.4321	0.847019
4	rs417767870	8613239	2.4319	0.847204
15	rs160728587	54601932	2.4305	0.846189
15	rs414448718	23774292	2.4293	0.845373
13	rs428505595	64272194	2.4292	0.845657
7	rs424588901	47657297	2.428	0.84484
18	rs430824908	20650281	2.4279	0.845123
23	rs418512923	27958080	2.4275	0.845106
1	rs416128155	114089553	2.4268	0.844789
2	rs416511009	246874557	2.4265	0.844871
16	rs400556265	57652104	2.4255	0.844253
1	rs413938768	194175396	2.4254	0.844534
1	rs420634417	115467408	2.4252	0.844715
14	rs428728044	59929123	2.4242	0.844096
4	rs406520062	38226405	2.4233	0.843576
4	rs403254419	69127760	2.4233	0.843957
20	rs412729519	34197240	2.4199	0.840936
18	rs413204388	13814425	2.4196	0.841016
13	rs415637147	13037394	2.4184	0.840195
5	rs412258352	99300275	2.4179	0.840074
16	rs415806402	22212130	2.4179	0.840452
15	rs406155555	69100698	2.4179	0.84083
5	rs415387598	96222373	2.4172	0.840508
1	rs425935322	174461959	2.4149	0.838586
1	rs419592427	229150583	2.4142	0.838263
16	rs422329876	57474287	2.4136	0.83804
20	rs411012455	18714861	2.4129	0.837716
16	rs410587447	63421723	2.4119	0.837092
10	rs407336037	31795511	2.4119	0.837468
10	rs404363365	31575000	2.4117	0.837644
13	rs413696487	39426413	2.4094	0.835719
20	rs407534481	22238164	2.409	0.835694
6	rs415267127	99810115	2.4088	0.835868
4	rs429428573	114763037	2.4088	0.836243
17	rs418034198	70783357	2.4083	0.836116
8	rs401448921	63899054	2.408	0.83619
25	rs412902240	17841415	2.407	0.835563
10	rs407991904	73246161	2.4067	0.835636
1	rs402726702	193364346	2.4066	0.835909
1	rs424205091	112527377	2.4065	0.836181
1	rs424686056	187307827	2.4064	0.836453
9	rs402174368	32871881	2.406	0.836425
4	rs420622565	39561853	2.406	0.836796
3	rs422283604	126487492	2.406	0.837167
6	rs421648476	8118673	2.4058	0.837338
18	rs399945699	12847790	2.4057	0.837608
4	rs421096305	82031736	2.4049	0.837178
1	rs413740273	245542789	2.4037	0.836348
18	rs419403787	30457773	2.4027	0.835718
5	rs420080772	98828991	2.4026	0.835987
2	rs418369460	21482311	2.4024	0.836156
26	rs161525065	14320128	2.4013	0.835424
13	rs416317860	35964548	2.4011	0.835592
4	rs427730837	41324259	2.4007	0.83556
4	rs420458917	99557453	2.4007	0.835928
6	rs401652214	99972429	2.4004	0.835995
22	rs412337134	33647965	2.3998	0.835762
13	rs414109716	36372336	2.3998	0.836129
25	rs424887265	17609156	2.3997	0.836395
15	rs400621527	56499093	2.3991	0.836161
15	rs421727970	53479565	2.3988	0.836227
13	rs420240605	17793226	2.3987	0.836492
1	rs413212905	156694400	2.3985	0.836657
6	rs408992361	31820892	2.3984	0.836922
17	rs408276553	14153245	2.3981	0.836987
26	rs162252486	14624689	2.3978	0.837051
14	rs411863615	52182435	2.3973	0.836915
18	rs419435045	35126260	2.3964	0.836378
4	rs428147146	9586353	2.3962	0.836542
1	rs404044043	156875009	2.3959	0.836605
1	rs428185440	177276401	2.3954	0.836467
25	rs400811114	18831234	2.394	0.83543
18	rs405970091	11789755	2.3938	0.835592
4	rs407314245	45100249	2.3934	0.835553
1	rs416961795	112458966	2.392	0.834515
6	rs399467410	10363082	2.3916	0.834476
13	rs400754336	39522632	2.3893	0.832537
1	rs421934602	196384389	2.3888	0.832397
6	rs414843566	100454685	2.3881	0.832058
14	rs421646246	59962977	2.3877	0.832018
3	rs402459574	128209351	2.3862	0.830877
1	rs413203679	109521178	2.3859	0.830937
9	rs414164064	73486640	2.3855	0.830896
1	rs401442012	191383774	2.3855	0.831254
1	rs410326929	154322093	2.3851	0.831213
6	rs430312999	100496192	2.3847	0.831171
21	rs162279013	42742306	2.3844	0.831229
11	rs401234627	28406241	2.384	0.831187
9	rs417166011	33557072	2.3829	0.830444
19	rs403817940	5495249	2.3827	0.830601
1	rs407981001	34678497	2.3826	0.830858
22	rs404142812	11797647	2.3823	0.830914
9	rs423975225	31677662	2.3821	0.83107
18	rs406358513	12723238	2.3817	0.831026
26	rs404219101	12528840	2.3814	0.831082
13	rs416291366	22998382	2.3814	0.831437
15	rs408255477	59703418	2.3811	0.831492
1	rs412936262	174024323	2.3796	0.830346
1	rs429956847	175391414	2.3793	0.830401
4	rs421670828	8534523	2.3792	0.830655
16	rs401064426	61389590	2.3777	0.829509
1	rs159460260	201364868	2.3769	0.829062
5	rs160124185	99181004	2.3757	0.828215
9	rs414706981	73566474	2.3752	0.828068
10	rs425891457	20672560	2.3752	0.828421
20	rs398454547	36174833	2.3746	0.828173
16	rs405519605	58435015	2.3741	0.828026
6	rs419191420	27015071	2.3737	0.827977
9	rs401704724	32818148	2.3728	0.827429
3	rs424520740	73712179	2.372	0.82698
1	rs418086352	179880705	2.3717	0.827031
7	rs413011277	53105475	2.371	0.826682
1	rs399913597	180560744	2.37	0.826032
25	rs407997329	20019530	2.3678	0.824182
13	rs404995480	17678848	2.3675	0.824232
1	rs400749303	175931010	2.3666	0.823681
13	rs409017762	21331710	2.3666	0.824031
1	rs414913896	226856145	2.3663	0.82408
7	rs402423108	44183288	2.3658	0.823928
6	rs430701539	98990418	2.3655	0.823977
5	rs424814722	80802468	2.365	0.823825
1	rs419226735	230189137	2.3648	0.823973
15	rs400341904	55301646	2.3617	0.82122
25	rs413775223	17946882	2.3615	0.821368
1	rs420914227	197995552	2.3611	0.821315
9	rs405939658	33110118	2.3601	0.820661
1	rs421508646	173019700	2.3591	0.820008
15	rs414189127	32788672	2.3585	0.819754
2	rs419514091	60095612	2.358	0.8196
1	rs415661219	156189504	2.3576	0.819546
4	rs398977436	99644657	2.357	0.819291
14	rs160990105	59246624	2.3564	0.819036
10	rs415835050	12993182	2.3564	0.819381
1	rs407125088	180633493	2.3563	0.819625
15	rs427783715	55983618	2.3558	0.81947
3	rs410941154	125654692	2.3557	0.819714
4	rs416250868	5782809	2.3556	0.819957
4	rs406302468	11372425	2.3555	0.820201
2	rs420101402	63929753	2.3555	0.820544
25	rs421549095	21495191	2.3548	0.820187
14	rs401311681	57587781	2.3544	0.82013
23	rs413136512	57625302	2.3531	0.819172
1	rs419394954	173516135	2.3518	0.818214
4	rs428707226	23621163	2.3516	0.818356
3	rs423855198	205852438	2.3515	0.818597
1	rs418103540	114509407	2.3515	0.818939
23	rs422748597	52387772	2.3514	0.81918
19	rs412936650	30039239	2.3511	0.819221
25	rs412009128	18901548	2.3504	0.818861
6	rs411950730	100241603	2.3503	0.819101
6	rs402571726	8138032	2.35	0.819141
1	rs409008019	157484139	2.3465	0.815981
16	rs428797566	59669913	2.3463	0.81612
7	rs415979734	51758419	2.346	0.816159
13	rs430643196	38039817	2.3459	0.816398
1	rs416037277	154220829	2.3458	0.816637
2	rs412466759	53422970	2.3456	0.816775
1	rs404194358	39484744	2.3451	0.816613
19	rs421511321	31930959	2.3439	0.815751
7	rs408228612	7211188	2.3434	0.815589
4	rs411380522	98997000	2.3427	0.815226
9	rs422418905	38975213	2.3425	0.815363
19	rs161228335	7763574	2.3419	0.8151
25	rs421100802	8980810	2.3417	0.815237
11	rs403066959	51592245	2.3417	0.815573
1	rs404770250	154177129	2.3397	0.813909
1	rs424422018	176312129	2.3396	0.814145
21	rs424584401	48771426	2.3388	0.81368
1	rs413590935	191482717	2.3387	0.813915
14	rs430803312	52505505	2.3383	0.81385
3	rs426405124	218724692	2.3381	0.813985
7	rs424552010	7136507	2.3376	0.81382
22	rs423649134	8075670	2.3374	0.813954
14	rs411618728	45488734	2.3372	0.814088
15	rs404288918	50337501	2.3367	0.813921
9	rs401084008	72794640	2.3353	0.812855
13	rs408669380	35790344	2.3352	0.813088
1	rs425555245	174180889	2.3348	0.813021
2	rs402884317	248153301	2.3344	0.812954
4	rs422539928	10900337	2.3342	0.813086
3	rs415299431	130731318	2.3342	0.813418
1	rs419117410	121702217	2.3342	0.81375
1	rs401880073	156631789	2.3315	0.811382
1	rs405870399	200606218	2.3264	0.806613
3	rs428866264	147092263	2.3257	0.806244
1	rs407616893	197434168	2.3257	0.806575
6	rs398293298	99899069	2.324	0.805206
1	rs414178303	173353088	2.3229	0.804436
1	rs404785084	114035030	2.3228	0.804666
4	rs426410281	68573218	2.3211	0.803296
1	rs409664684	175619906	2.321	0.803526
1	rs424003191	179791923	2.3192	0.802055
11	rs412849531	28435502	2.3192	0.802384
25	rs55630724	19913975	2.3184	0.801913
1	rs425663047	197820575	2.3172	0.801042
22	rs425968951	3945808	2.3164	0.80057
3	rs421405752	126365164	2.3149	0.799398
9	rs416292671	38605685	2.3142	0.799026
18	rs415055737	20613211	2.3141	0.799254
6	rs405135588	7736346	2.3136	0.799081
5	rs160122984	99462580	2.3136	0.799408
9	rs427811327	34648438	2.3135	0.799635
15	rs429229660	53810427	2.3132	0.799662
1	rs399517207	190421960	2.3131	0.799888
4	rs423102887	39891285	2.3115	0.798615
7	rs406528345	44237478	2.311	0.79844
13	rs416324517	37979568	2.3109	0.798666
3	rs429253677	46276072	2.3101	0.798192
21	rs420546838	41814619	2.3095	0.797917
3	rs420145639	218553910	2.3094	0.798142
1	rs398414036	175582231	2.3093	0.798366
14	rs421154299	59165451	2.3086	0.797991
1	rs408421127	164677522	2.3085	0.798215
20	rs406180952	22115313	2.3072	0.797239
19	rs412368818	7674951	2.3064	0.796763
23	rs418213373	29299212	2.3063	0.796986
1	rs429583998	178421179	2.3063	0.79731
1	rs415266032	225134615	2.3063	0.797633
1	rs410805063	171464738	2.306	0.797655
4	rs400890019	41547327	2.3058	0.797778
19	rs399970377	31942689	2.3055	0.7978
5	rs422896740	16286223	2.3052	0.797822
18	rs403914023	21771855	2.305	0.797944
25	rs426342744	18092598	2.3039	0.797166
4	rs398642151	115335807	2.3031	0.796687
1	rs403973195	126415592	2.3027	0.796608
4	rs426359900	99927365	2.3026	0.796829
5	rs409481699	14356183	2.3017	0.79625
16	rs398984801	63550505	2.3017	0.79657
4	rs405219159	12838797	2.3012	0.79639
14	rs424041225	58060243	2.3006	0.79611
5	rs409695626	16757391	2.3005	0.79633
3	rs430254848	126183781	2.3	0.796149
10	rs428348375	67275990	2.2996	0.796068
2	rs404325626	49916643	2.2991	0.795887
1	rs412924641	199283320	2.2989	0.796006
4	rs415900774	3864040	2.2987	0.796125
2	rs401901404	248112164	2.2984	0.796143
26	rs421110741	13676402	2.2982	0.796261
3	rs429909921	40225054	2.2978	0.796179
26	rs161524663	13944602	2.2976	0.796296
21	rs398951060	49008263	2.2976	0.796614
23	rs403561162	57293877	2.2974	0.796731
1	rs428179566	114095016	2.2963	0.795948
20	rs408292373	18609481	2.2957	0.795664
1	rs427654932	126047651	2.2957	0.795981
16	rs398659346	58008391	2.2955	0.796097
1	rs412150330	174291479	2.2954	0.796313
9	rs416260918	76386446	2.295	0.796229
1	rs409726973	108340465	2.2946	0.796144
11	rs161017249	17514903	2.2944	0.79626
10	rs404331491	66933156	2.2934	0.795575
4	rs424148826	13687269	2.2926	0.795089
25	rs428681161	18797902	2.2921	0.794904
16	rs412585333	61344095	2.2917	0.794818
4	rs403562998	13573506	2.2912	0.794633
1	rs423527361	200840771	2.291	0.794746
10	rs399376060	66767249	2.2908	0.79486
1	rs159439572	184303062	2.2905	0.794874
3	rs416702772	130199013	2.2904	0.795087
1	rs405223541	174608778	2.29	0.795
19	rs413639125	7843638	2.2896	0.794913
16	rs409369692	55939424	2.2896	0.795225
25	rs405395043	21705163	2.2892	0.795137
1	rs412654269	180874137	2.2879	0.79415
20	rs411630038	36447446	2.2868	0.793361
1	rs411275433	158708804	2.2865	0.793373
25	rs408302374	21547429	2.2858	0.792985
12	rs406488953	38121281	2.2857	0.793196
23	rs406705228	57669796	2.2854	0.793207
10	rs402952790	67334022	2.2841	0.792218
1	rs415987779	123828343	2.2836	0.792028
25	rs414381486	21460054	2.2831	0.791838
18	rs400580226	12905518	2.2829	0.791948
1	rs412222967	200772348	2.2824	0.791758
12	rs418125318	37724674	2.2822	0.791868
4	rs412580221	45203775	2.2815	0.791477
23	rs402240831	52655230	2.2813	0.791587
9	rs414086982	36805810	2.2809	0.791496
9	rs412381322	51632634	2.2807	0.791604
4	rs409751286	5589407	2.2805	0.791713
1	rs410100116	170755505	2.2805	0.792021
4	rs403280392	4191683	2.2801	0.791929
7	rs411027634	44344676	2.2793	0.791437
20	rs419535859	18654900	2.2785	0.790945
3	rs403632670	209275683	2.2784	0.791153
23	rs400769752	45859788	2.2781	0.79116
8	rs402948940	70499817	2.2772	0.790567
1	rs410080361	200031763	2.2769	0.790574
7	rs400756251	45844287	2.2765	0.79048
3	rs398520658	217954214	2.2763	0.790587
23	rs414760158	13129218	2.2762	0.790793
22	rs418543991	10891687	2.2762	0.791099
1	rs421123100	235232480	2.2752	0.790404
15	rs413393209	54634696	2.2747	0.79021
18	rs424940892	13358219	2.2744	0.790215
24	rs400307431	39180378	2.2739	0.79002
3	rs425910811	126832706	2.2728	0.789225
12	rs411843810	74790776	2.2726	0.78933
3	rs410504258	126802517	2.2724	0.789434
3	rs400190583	217861795	2.2722	0.789539
13	rs429215415	17923497	2.2715	0.789143
23	rs411805641	57136040	2.2714	0.789346
9	rs412267995	72738957	2.2705	0.78875
1	rs421043438	189263291	2.2705	0.789053
9	rs420214995	73410452	2.2703	0.789157
10	rs425604854	66905327	2.2703	0.78946
4	rs409547937	23506852	2.2702	0.789662
7	rs426558975	16370842	2.2701	0.789865
3	rs427125937	210092635	2.2695	0.789567
12	rs55628141	75044194	2.2684	0.788769
9	rs413808507	28468014	2.2683	0.788971
4	rs425834180	42810974	2.2678	0.788773
1	rs404826773	182661747	2.2678	0.789074
25	rs422347166	18006722	2.2662	0.787776
1	rs404520019	187443132	2.2662	0.788077
1	rs408048932	112983951	2.266	0.788178
13	rs421879246	21649128	2.2653	0.787778
17	rs402122289	70583683	2.265	0.787779
10	rs399332452	30880641	2.2646	0.787679
26	rs425336817	14858985	2.2628	0.786179
15	rs410992408	68748834	2.2622	0.785879
1	rs426321906	154125563	2.2616	0.785578
4	rs420501243	27694128	2.2615	0.785778
4	rs417507408	5551154	2.2615	0.786077
8	rs422015207	68628806	2.2614	0.786276
1	rs419894715	174053426	2.2612	0.786375
23	rs401318703	52425055	2.2611	0.786573
4	rs400885475	68611913	2.261	0.786772
7	rs430151348	51672140	2.2609	0.78697
3	rs410307259	70855631	2.2609	0.787268
4	rs425008721	69100787	2.2604	0.787066
11	rs426827008	32865306	2.2602	0.787163
25	rs422670834	21676723	2.26	0.787261
15	rs430665172	79291379	2.26	0.787558
1	rs401822354	197597212	2.2593	0.787155
9	rs424577428	53000230	2.2592	0.787351
3	rs420445176	127620485	2.2592	0.787648
1	rs424064526	183294771	2.2584	0.787144
1	rs410036230	187460009	2.2581	0.78714
18	rs402657016	19382508	2.2578	0.787136
13	rs430037445	21348013	2.2571	0.786732
5	rs420529550	98088979	2.2569	0.786828
22	rs407710344	12554632	2.256	0.786223
1	rs416182553	170622295	2.2555	0.786018
1	rs408868046	187206125	2.2548	0.785613
3	rs430155170	75903559	2.2546	0.785708
26	rs414298439	26803579	2.2544	0.785802
15	rs421079553	60970108	2.254	0.785697
5	rs409324458	96379845	2.2537	0.785691
23	rs400708270	50858319	2.2536	0.785885
1	rs430443219	180207033	2.2536	0.786179
25	rs418880306	22383252	2.2532	0.786072
3	rs159828110	125502661	2.2526	0.785765
3	rs407134286	15370478	2.2524	0.785859
3	rs402593384	205858632	2.2506	0.784352
20	rs423928691	21659944	2.2504	0.784444
8	rs430241248	35449096	2.2498	0.784137
4	rs416962313	4073881	2.2492	0.783829
1	rs407755147	158436171	2.2492	0.784121
4	rs426751992	23487891	2.2484	0.783613
9	rs425316366	73507130	2.2476	0.783105
2	rs411025267	52231683	2.2476	0.783397
17	rs408518231	34076274	2.2476	0.783688
25	rs399076529	21360888	2.2474	0.783779
1	rs423310613	174690015	2.2472	0.78387
1	rs420200616	197630332	2.2472	0.784161
18	rs417851450	13334878	2.2471	0.784352
1	rs422923183	183475506	2.247	0.784542
4	rs399339389	37989987	2.2469	0.784732
4	rs402279813	40046209	2.2467	0.784822
1	rs421223596	37494531	2.2466	0.785012
7	rs417402135	17386878	2.2459	0.784602
4	rs429085475	8946455	2.2458	0.784791
3	rs416991365	146956624	2.2456	0.78488
15	rs427551172	61799545	2.2451	0.784669
20	rs422534249	21984011	2.2449	0.784758
16	rs415105373	57306044	2.2447	0.784847
2	rs427878630	247441194	2.2429	0.783335
9	rs402353689	60435544	2.2424	0.783124
6	rs423004969	30692803	2.2418	0.782812
25	rs404764188	18114436	2.2417	0.783
1	rs407125975	194724026	2.2412	0.782787
15	rs427959330	23746711	2.2408	0.782675
13	rs410431498	41068013	2.2408	0.782962
4	rs409578499	114601339	2.2407	0.783149
17	rs421572420	2173296	2.2403	0.783036
9	rs401492181	38197324	2.2396	0.782623
5	rs408042766	99266011	2.2396	0.78291
1	rs403820004	173388389	2.2391	0.782696
1	rs420131156	175499059	2.2383	0.782182
15	rs406666760	58567099	2.2383	0.782468
19	rs417858632	32137157	2.2374	0.781854
1	rs416071986	180262552	2.2372	0.78194
10	rs418343675	67352320	2.2365	0.781525
15	rs411688732	29809118	2.2358	0.78111
7	rs410217685	45615311	2.2355	0.781095
4	rs403469324	66956014	2.2355	0.78138
16	rs422039432	56093677	2.2353	0.781465
9	rs413677163	31732055	2.235	0.781449
3	rs400733980	47030502	2.2343	0.781034
4	rs406094734	43025344	2.2338	0.780818
1	rs405094447	225364666	2.2336	0.780902
15	rs422592322	60613188	2.2336	0.781186
4	rs410812189	43822456	2.2327	0.780569
13	rs422535188	37642453	2.2321	0.780253
4	rs400151741	99798040	2.2313	0.779736
9	rs403556905	33691035	2.2304	0.779119
15	rs55628038	23892954	2.2302	0.779202
2	rs413776278	64068749	2.2301	0.779384
1	rs426023952	201315026	2.23	0.779567
11	rs423204364	15441616	2.2295	0.779349
4	rs401296281	21877340	2.2292	0.779331
9	rs402141656	72383768	2.2291	0.779513
4	rs427705603	39124446	2.229	0.779695
7	rs406310966	44027589	2.228	0.778976
1	rs413377679	178616306	2.2267	0.777958
16	rs404766659	62075417	2.2264	0.777939
9	rs424203100	37262526	2.2258	0.77762
1	rs420221595	170095272	2.2256	0.777701
1	rs417565768	114561334	2.2256	0.777981
4	rs407826708	21938197	2.2245	0.777162
7	rs160332424	52689248	2.2243	0.777242
19	rs406848583	7367811	2.2239	0.777122
1	rs400488667	156419068	2.2225	0.776002
1	rs159459858	201209827	2.2215	0.775282
7	rs415746675	45545178	2.2207	0.774761
3	rs416327480	149365157	2.2207	0.775041
7	rs409385688	52652354	2.2205	0.77512
1	rs405687196	176433335	2.2198	0.774699
12	rs425383054	37781204	2.2194	0.774578
9	rs405612537	35260402	2.219	0.774456
3	rs402462117	46184380	2.2187	0.774435
4	rs430139504	41129353	2.2185	0.774513
10	rs409709276	55475918	2.2173	0.773591
4	rs424083494	100076001	2.2172	0.773769
15	rs402894640	66303668	2.2172	0.774047
18	rs419963218	15806112	2.2168	0.773925
9	rs429020066	32709695	2.2162	0.773602
15	rs429312830	60636076	2.216	0.773679
15	rs420706233	69496366	2.2158	0.773756
5	rs408297559	95514679	2.2152	0.773433
9	rs424148505	38262699	2.2142	0.77271
13	rs401839324	17984524	2.2139	0.772687
1	rs413789310	126386113	2.2137	0.772763
3	rs159832258	131850842	2.2136	0.772939
3	rs414939279	98360846	2.2133	0.772915
3	rs430293213	98422118	2.2132	0.773091
6	rs421827916	27530481	2.2129	0.773067
13	rs417774813	29484293	2.2118	0.772242
1	rs414842553	180147215	2.2116	0.772317
16	rs407309076	60237976	2.2116	0.772592
4	rs405769543	38990470	2.2112	0.772467
15	rs411222094	60343762	2.2107	0.772242
20	rs417631991	38948522	2.2106	0.772417
3	rs398877176	125482571	2.2104	0.772491
10	rs401751186	13033780	2.2099	0.772266
4	rs416736297	34762793	2.2095	0.77214
3	rs418054876	205891552	2.208	0.770914
13	rs400969050	31246128	2.2067	0.769887
7	rs428048722	25541345	2.2061	0.769561
15	rs404223875	66410856	2.2058	0.769534
3	rs400240374	75888377	2.2053	0.769307
3	rs399816343	126371928	2.2046	0.768881
26	rs423732306	17969724	2.2045	0.769053
10	rs409841346	14321315	2.2045	0.769326
13	rs402289669	29403311	2.204	0.769099
1	rs429719871	119221029	2.2019	0.767271
16	rs428170809	57100219	2.2011	0.766743
3	rs423427931	122684572	2.2001	0.766015
13	rs425283427	36475668	2.2001	0.766287
1	rs421426993	114297243	2.1987	0.765159
4	rs419121813	100673430	2.1986	0.76533
2	rs427706317	247008865	2.1985	0.765502
23	rs401228823	28003052	2.1969	0.764173
9	rs405137974	52444607	2.1966	0.764144
17	rs412485050	71943970	2.1949	0.762715
16	rs55631041	62648296	2.1947	0.762785
4	rs413401561	39545269	2.1939	0.762256
3	rs399093849	219078223	2.1938	0.762426
3	rs422649566	28980793	2.1931	0.761996
10	rs406709921	85218954	2.1928	0.761966
9	rs415214706	54479580	2.1924	0.761836
26	rs406621859	13978372	2.1922	0.761906
9	rs406958123	52604022	2.1918	0.761775
15	rs160727075	53604925	2.1918	0.762045
7	rs430525116	58871016	2.1917	0.762214
26	rs418467540	14811083	2.1915	0.762283
16	rs408630497	59927424	2.1914	0.762452
18	rs401333214	20225932	2.1912	0.76252
1	rs422074457	178268944	2.1902	0.761789
10	rs405243750	54778695	2.1902	0.762057
9	rs412948685	72456070	2.19	0.762125
1	rs414678663	176583836	2.1898	0.762193
1	rs427214775	182504501	2.1895	0.762161
5	rs409871523	99025453	2.1894	0.762329
9	rs398517884	52924342	2.189	0.762196
1	rs398202763	180952343	2.1883	0.761764
18	rs416865599	19881168	2.1882	0.761931
3	rs407952340	216694845	2.1874	0.761398
1	rs426371989	174378461	2.1874	0.761665
7	rs408062350	17524739	2.1872	0.761731
1	rs419399046	202358562	2.1867	0.761498
6	rs427501585	64654020	2.1865	0.761564
15	rs425005849	56606962	2.1863	0.761631
25	rs404443900	20568885	2.186	0.761597
13	rs419061942	35745666	2.1853	0.761162
9	rs407731670	36597983	2.185	0.761128
3	rs414797909	128406583	2.1848	0.761194
1	rs407891571	181020029	2.1837	0.760359
5	rs413156094	16018470	2.1834	0.760324
1	rs403467701	112434985	2.1833	0.760489
6	rs422699719	10585893	2.1823	0.759754
7	rs414341258	58748393	2.1818	0.759519
22	rs428220727	4257537	2.1815	0.759484
13	rs406092486	37439753	2.1806	0.758848
16	rs409737966	11184125	2.1805	0.759012
20	rs400355546	21430605	2.1801	0.758876
1	rs426367714	193138775	2.1794	0.75844
9	rs429780914	54445718	2.1793	0.758604
16	rs415905005	60872131	2.1793	0.758868
23	rs416619891	13023121	2.1778	0.757631
4	rs412632125	9753432	2.1776	0.757694
18	rs416631724	12625785	2.1775	0.757857
4	rs401942933	100678006	2.1767	0.75732
1	rs409536239	154431290	2.1765	0.757383
6	rs422785030	27403415	2.1764	0.757546
11	rs425606615	34680128	2.1753	0.756708
8	rs414143486	1213240	2.1751	0.756771
23	rs428193197	51325679	2.1748	0.756733
26	rs398509870	11077584	2.1747	0.756895
7	rs424070148	53115944	2.1746	0.757057
11	rs425336144	19691319	2.1731	0.755818
5	rs399267440	99100546	2.1727	0.75568
13	rs419675883	36086764	2.1727	0.755941
4	rs420498065	4515718	2.1723	0.755803
1	rs399446974	201255003	2.1714	0.755164
11	rs399242942	56986076	2.1714	0.755425
18	rs408099320	21613246	2.1713	0.755585
15	rs411208945	74220070	2.1713	0.755846
25	rs410085711	8948863	2.1711	0.755906
4	rs403947871	66533804	2.171	0.756067
1	rs425074375	173356308	2.171	0.756327
1	rs429113003	157189080	2.1705	0.756087
3	rs404345910	218603858	2.1704	0.756247
4	rs408420330	12757541	2.1703	0.756406
23	rs425191865	24963337	2.1699	0.756266
13	rs399916412	40777980	2.1696	0.756225
15	rs401668843	55461461	2.1691	0.755984
5	rs427275384	98871369	2.1688	0.755943
1	rs399291091	83805061	2.1681	0.755502
7	rs399149772	42849449	2.1673	0.754961
20	rs409658148	36210221	2.1671	0.75502
1	rs422008309	230559469	2.1671	0.755278
9	rs401246013	60454467	2.1669	0.755336
1	rs402520313	192086815	2.1669	0.755594
8	rs401639647	33794297	2.1666	0.755552
21	rs407094299	43022517	2.1661	0.75531
1	rs420857513	39244048	2.1657	0.755168
7	rs419321363	45912706	2.1655	0.755225
22	rs409630387	4792093	2.1655	0.755483
1	rs419518869	183249637	2.1651	0.75534
4	rs421740650	21058600	2.1648	0.755297
10	rs427141840	55274279	2.1638	0.754554
15	rs427845454	29650948	2.1634	0.754411
15	rs405213977	68907999	2.1628	0.754067
22	rs415344928	4632869	2.1624	0.753924
1	rs406698384	197323540	2.1624	0.75418
23	rs399955018	549330	2.1619	0.753936
1	rs418069090	83850576	2.1618	0.754092
3	rs405966325	122693438	2.1613	0.753848
1	rs424512311	109487387	2.1609	0.753704
3	rs424955789	126729975	2.1605	0.753559
14	rs420711470	59321780	2.1603	0.753615
4	rs403074507	10767915	2.16	0.75357
4	rs427643077	10132232	2.1598	0.753625
7	rs402574971	45114645	2.1597	0.75378
4	rs422104779	45031884	2.159	0.753335
15	rs405930415	63336078	2.1588	0.753389
13	rs406782849	20850917	2.1588	0.753644
23	rs424866056	299533	2.1586	0.753698
3	rs419960916	125394323	2.1584	0.753752
3	rs416821796	205777002	2.158	0.753606
7	rs406825554	17436899	2.1574	0.75326
7	rs409670066	58928678	2.1571	0.753214
1	rs421558051	184380305	2.1565	0.752868
15	rs417856621	60579543	2.1564	0.753021
15	rs418671724	55406287	2.1555	0.752374
4	rs411979759	5908946	2.1544	0.751528
1	rs421805868	126106749	2.1538	0.751181
1	rs405594623	6993031	2.1533	0.750934
1	rs159612887	118487250	2.1533	0.751186
25	rs405230449	42782261	2.1531	0.751239
18	rs405552700	14042662	2.153	0.751391
16	rs427087461	60913595	2.153	0.751643
8	rs422498893	30676536	2.1523	0.751196
15	rs404661068	63211132	2.1522	0.751348
1	rs425729947	119218045	2.152	0.751399
1	rs414503646	109619126	2.1514	0.751051
10	rs410515029	10207134	2.1513	0.751203
1	rs415474754	185014273	2.1508	0.750954
1	rs409208660	172925184	2.1507	0.751105
7	rs421049441	58948282	2.1506	0.751256
23	rs427205539	60329490	2.1503	0.751207
19	rs418778131	4564162	2.1502	0.751358
3	rs427767154	187879145	2.15	0.751409
11	rs421067482	32901846	2.1493	0.750959
5	rs418284566	99575871	2.1491	0.75101
1	rs426059913	223799834	2.1488	0.75096
19	rs401962497	7815199	2.1474	0.74981
1	rs401381656	114468202	2.1466	0.74926
1	rs408132455	183232695	2.1461	0.74901
18	rs429646336	11168230	2.146	0.74916
13	rs410966189	39450687	2.1443	0.747709
9	rs426149575	72625057	2.1438	0.747459
4	rs418980674	21233007	2.1437	0.747608
11	rs405920808	32370874	2.1429	0.747057
2	rs423480971	246901976	2.1426	0.747006
18	rs399604939	11480063	2.1423	0.746955
13	rs415336672	28976864	2.1423	0.747203
25	rs423720787	21743799	2.1421	0.747252
1	rs428510637	193839074	2.1417	0.7471
7	rs429881329	47830582	2.1416	0.747248
25	rs424641896	20248465	2.1411	0.746996
4	rs417330473	43140118	2.1406	0.746744
13	rs406541299	35563319	2.1404	0.746792
18	rs419073593	21430876	2.1402	0.74684
4	rs398532925	94883733	2.14	0.746887
24	rs417303778	39211989	2.1394	0.746535
18	rs405677012	19835614	2.1394	0.746782
4	rs415608338	66601858	2.1393	0.746929
21	rs427590672	46939784	2.1393	0.747176
18	rs416259997	12656835	2.1393	0.747423
7	rs419615245	7218589	2.1386	0.74697
26	rs162252950	17922936	2.1376	0.746216
5	rs420768671	99088181	2.1367	0.745563
6	rs412648955	32299373	2.1363	0.745409
18	rs419138467	30304217	2.1363	0.745655
2	rs425629077	21950043	2.1362	0.745801
7	rs407740519	49478593	2.1361	0.745947
1	rs404640848	170552726	2.1359	0.745993
4	rs417118600	27280208	2.1358	0.746138
14	rs415859831	59228560	2.1357	0.746284
1	rs418733779	224601340	2.1346	0.745429
10	rs430791344	21505039	2.1346	0.745674
3	rs405360149	217840867	2.1339	0.745219
18	rs399800654	19604095	2.1338	0.745364
18	rs427091012	12495731	2.1337	0.745509
2	rs430318449	52508876	2.1336	0.745653
23	rs424351918	45959719	2.133	0.745298
8	rs420731391	36326476	2.1327	0.745242
16	rs410123797	60973219	2.1324	0.745186
1	rs426615617	156959413	2.1321	0.74513
18	rs401123835	35004474	2.1321	0.745374
1	rs427474079	199934813	2.1317	0.745218
21	rs413320364	45172965	2.1313	0.745062
15	rs411041478	56420149	2.1309	0.744905
6	rs418558099	30875846	2.1307	0.744949
3	rs408775490	126223545	2.1307	0.745192
5	rs404061867	96169613	2.1304	0.745135
15	rs412565734	30818236	2.1304	0.745378
6	rs414165671	26548548	2.1303	0.745521
23	rs413802386	28400017	2.1302	0.745663
1	rs399072820	179484777	2.1302	0.745906
9	rs409397382	25602152	2.1299	0.745848
3	rs427041044	148242502	2.1297	0.745891
2	rs399311144	50035999	2.1295	0.745933
10	rs423818385	68236129	2.129	0.745675
3	rs401065219	125735378	2.1283	0.745217
2	rs427213975	247934768	2.1261	0.743258
20	rs408498294	37873712	2.1257	0.7431
7	rs417744014	95976017	2.1255	0.743142
6	rs406679336	31980042	2.1252	0.743083
18	rs407936996	20453520	2.1244	0.742524
9	rs412560193	31590914	2.1243	0.742665
7	rs409431130	51863554	2.124	0.742606
4	rs407913621	101576543	2.124	0.742847
26	rs411319751	17804352	2.1231	0.742188
10	rs406642652	85817353	2.1227	0.742028
13	rs416369795	35444179	2.1225	0.742069
2	rs427360212	248017278	2.1223	0.742109
2	rs421022180	247230675	2.122	0.742049
10	rs418237318	10248353	2.1216	0.741889
1	rs417609386	158291699	2.1209	0.741429
3	rs405015352	205770563	2.1207	0.741469
3	rs410288796	149482539	2.1199	0.740908
12	rs427223137	74936632	2.1196	0.740848
6	rs404522060	8210433	2.1183	0.739787
3	rs401152293	133351044	2.1176	0.739326
4	rs427098339	9938191	2.1175	0.739465
1	rs418786343	154445558	2.1175	0.739704
11	rs399219885	14847573	2.1171	0.739543
10	rs409526730	10507197	2.1169	0.739582
1	rs400086624	109573658	2.1162	0.73912
9	rs413940657	52968971	2.1154	0.738559
4	rs412431431	13349305	2.1153	0.738697
26	rs421232188	17626314	2.1148	0.738435
25	rs401738148	20067907	2.1148	0.738673
7	rs427097319	46747436	2.1146	0.738711
1	rs55631371	187198717	2.1138	0.738149
8	rs425324734	33138639	2.1137	0.738287
3	rs404227228	73893720	2.1135	0.738324
3	rs398219280	130567382	2.1125	0.737561
14	rs402861782	54103367	2.1123	0.737599
10	rs421085313	66856717	2.112	0.737536
1	rs418750805	114432387	2.1119	0.737673
4	rs415669693	32231937	2.1114	0.73741
17	rs409828432	34373489	2.111	0.737246
3	rs419223472	210266271	2.1104	0.736883
8	rs430713236	32122858	2.1099	0.73662
5	rs421873172	99169204	2.1094	0.736356
25	rs410036339	22301144	2.1093	0.736492
15	rs429947964	57291239	2.1093	0.736728
1	rs418779276	197475273	2.109	0.736664
9	rs427879544	36865909	2.1088	0.7367
3	rs413297710	127575675	2.1088	0.736936
1	rs429047917	83749984	2.1077	0.736071
19	rs161225321	6049657	2.1077	0.736307
15	rs423031789	64610683	2.1077	0.736542
6	rs400544384	56886731	2.1076	0.736677
11	rs407866307	27427242	2.1076	0.736912
13	rs424568022	21378154	2.1064	0.735947
1	rs415565412	165678017	2.1061	0.735882
19	rs405554979	8382620	2.1061	0.736117
15	rs429100388	56129081	2.1054	0.735651
13	rs411494123	21989931	2.1046	0.735086
4	rs428884090	99241100	2.1045	0.73522
6	rs425305810	26588218	2.1044	0.735354
9	rs420649639	51463692	2.1039	0.735088
13	rs401440586	29105643	2.1039	0.735322
6	rs409523937	100002468	2.1037	0.735356
1	rs422438678	177342125	2.1036	0.73549
22	rs406027441	4344125	2.1035	0.735623
11	rs405930203	15554017	2.1031	0.735457
4	rs419827535	98766625	2.1026	0.73519
1	rs419026302	170906267	2.1026	0.735423
4	rs426437248	98863198	2.1022	0.735256
3	rs428421565	112164752	2.1022	0.735489
9	rs413046383	32567600	2.1021	0.735622
1	rs421413825	187490509	2.1019	0.735655
23	rs398715859	378850	2.1018	0.735787
25	rs399984788	22201151	2.1016	0.73582
18	rs424054917	20053633	2.1008	0.735252
1	rs414786968	181163125	2.1005	0.735184
17	rs428498043	71151726	2.1004	0.735316
4	rs407166492	23664406	2.1001	0.735248
18	rs423411391	11760734	2.1	0.73538
25	rs420071214	17686889	2.0992	0.734812
4	rs413306467	33670182	2.0987	0.734543
6	rs410050945	98928742	2.0985	0.734575
4	rs409301187	8306156	2.0985	0.734806
2	rs417884145	52203437	2.098	0.734537
25	rs420258800	22062087	2.0978	0.734568
3	rs430229569	128500652	2.0976	0.734599
15	rs412756421	66218621	2.0976	0.73483
7	rs420831280	51893807	2.0974	0.734861
6	rs425578918	32549158	2.0971	0.734791
5	rs418189045	29877802	2.097	0.734922
5	rs399292437	80841987	2.097	0.735152
5	rs398144252	98028291	2.097	0.735382
4	rs409420664	38100394	2.0963	0.734912
11	rs408933396	57345302	2.0959	0.734742
5	rs407482669	36283871	2.0957	0.734772
3	rs410582390	205762426	2.0955	0.734802
20	rs410348174	19235270	2.0955	0.735031
16	rs406786609	57565016	2.0954	0.735161
2	rs428511607	59893710	2.0951	0.73509
15	rs403974067	60219075	2.0947	0.73492
9	rs424832359	38346710	2.0939	0.734349
19	rs422824536	6020229	2.0938	0.734478
7	rs427763860	52752316	2.0936	0.734507
15	rs417948998	66333475	2.0934	0.734535
9	rs417090761	35166051	2.0922	0.733564
18	rs55631603	14091959	2.0921	0.733692
25	rs403448601	18266239	2.0907	0.732521
17	rs410412210	70788082	2.0903	0.732349
7	rs425868446	52537780	2.0899	0.732177
3	rs417454823	149501525	2.0899	0.732405
1	rs407858597	111569986	2.0899	0.732633
15	rs418894782	30843477	2.0898	0.732761
1	rs406229994	165435901	2.0888	0.731989
14	rs427774213	45564399	2.0884	0.731816
1	rs426860144	190108119	2.0883	0.731944
4	rs411988465	111639642	2.0879	0.731771
3	rs414084895	124559670	2.0868	0.730898
1	rs418646906	193178659	2.0867	0.731025
20	rs402024479	18733641	2.0863	0.730852
3	rs420273879	49853761	2.0859	0.730679
18	rs430297634	11824055	2.0858	0.730806
26	rs413526923	18078387	2.0857	0.730932
1	rs404339701	186741658	2.0849	0.730359
10	rs421936914	67735945	2.0849	0.730585
5	rs405078024	98278732	2.0848	0.730712
15	rs400034826	74126934	2.0848	0.730938
4	rs403916786	9433312	2.0847	0.731064
1	rs407170192	154378657	2.0846	0.73119
4	rs428327893	27313706	2.0844	0.731215
5	rs410104054	95767604	2.0841	0.731141
1	rs430157872	187082815	2.0841	0.731367
7	rs415224987	44071325	2.0838	0.731292
1	rs406131600	115687577	2.0831	0.730817
1	rs409487671	235209022	2.0827	0.730643
1	rs411885717	190436464	2.0826	0.730768
4	rs400579846	35492933	2.0825	0.730893
9	rs427731408	73869375	2.082	0.730617
22	rs402256486	12925384	2.0819	0.730742
1	rs407979796	179293860	2.0819	0.730967
18	rs408716655	15840370	2.0814	0.730691
25	rs424823294	42882506	2.08	0.729516
3	rs429613052	128279981	2.0794	0.72914
9	rs408079965	73256341	2.0788	0.728764
1	rs415830368	111685082	2.0788	0.728988
13	rs412520340	29239271	2.0788	0.729212
11	rs423408639	27320610	2.0788	0.729436
3	rs428942585	125177453	2.0783	0.72916
4	rs399402140	14237524	2.0782	0.729283
19	rs416185290	35205777	2.0782	0.729507
5	rs427054853	14273261	2.078	0.72953
9	rs406446848	35306545	2.0779	0.729653
10	rs414560689	17787614	2.0772	0.729176
15	rs421518725	23803444	2.077	0.729199
8	rs416183974	79066117	2.0767	0.729122
23	rs414675641	46022903	2.0761	0.728745
18	rs422147056	61136200	2.0759	0.728768
1	rs429490752	35600434	2.0757	0.72879
1	rs417223739	171707313	2.0757	0.729013
9	rs406520970	71890856	2.0756	0.729135
15	rs409154832	53729913	2.0755	0.729257
13	rs404431330	64231161	2.0755	0.729479
4	rs55628417	99909088	2.0752	0.729401
1	rs403789314	225401985	2.0749	0.729323
18	rs407706984	31424168	2.0743	0.728945
10	rs420874524	66738642	2.074	0.728866
12	rs416312651	38065059	2.0738	0.728888
4	rs400857142	99980064	2.0729	0.728209
4	rs428376256	40007038	2.0721	0.727631
6	rs420636296	100021853	2.0715	0.727252
4	rs412086828	100651601	2.0712	0.727173
25	rs406513764	17821149	2.0708	0.726994
1	rs401303425	193203896	2.0696	0.726015
6	rs404132934	32589777	2.0683	0.724935
4	rs428421920	5865815	2.0683	0.725156
1	rs399596916	182412070	2.0681	0.725177
18	rs418966413	15590071	2.0681	0.725397
8	rs401026437	35812447	2.0679	0.725417
22	rs427327212	10858659	2.0672	0.724937
22	rs424497917	11800274	2.0671	0.725057
10	rs424052373	31659650	2.0668	0.724977
9	rs398197784	32961802	2.0667	0.725097
1	rs404254693	198025116	2.0664	0.725017
5	rs429579291	95481386	2.066	0.724837
16	rs425743248	58231863	2.0657	0.724756
20	rs428035915	37801919	2.0653	0.724576
10	rs402495662	21114127	2.0652	0.724695
1	rs427929130	197284993	2.065	0.724714
8	rs403660599	30105941	2.0647	0.724633
5	rs420128257	97989641	2.0647	0.724852
20	rs421954067	21425054	2.0645	0.724871
18	rs429564295	20548871	2.0644	0.72499
14	rs418669181	57527481	2.0644	0.725208
1	rs413541911	114624030	2.0643	0.725327
4	rs419104658	35599842	2.064	0.725245
1	rs398543897	165002278	2.0631	0.724563
13	rs419614974	20374242	2.062	0.723682
18	rs401028691	19527928	2.0619	0.7238
1	rs418724030	173933900	2.0615	0.723618
3	rs415758175	71622546	2.0612	0.723536
10	rs402571142	68275945	2.0611	0.723653
16	rs415954415	62093098	2.0595	0.722271
3	rs428976673	133276938	2.059	0.721988
6	rs416251201	67698103	2.0586	0.721806
[truncated: 41,392 more rows]
